# Supplementary material for: Uncovering Networks from Genome-Wide Association Studies via Circular Genomic Permutation
Source: G3 (Bethesda). 2012 Sep 1;2(9):1067–75. doi: 10.1534/g3.112.002618 (PMC3429921; doi:10.1534/g3.112.002618)
Supplement: Supporting Information [file supp_2.9.1067_TableS1.xlsx]

## Sheet: TraitDescriptions_ST1
CODE	TRAIT DESCRIPTION	UNITS
abpi	ankle brachial blood pressure index	lowest of ankle pressure measure divided by highest of brachial pressure measure
abpilba	Systolic pressure at Brachialis Left	mm Hg
abpildfa	Systolic pressure at Dorsalis pedis Left	mm Hg
abpilpta	Systolic pressure at Tibialis posterior Left	mm Hg
abpirba	Systolic pressure at Brachialis Right	mm Hg
abpirdfa	Systolic pressure at Dorsalis pedis Right	mm Hg
abpirpta	Systolic pressure at Tibialis posterior Right	mm Hg
alb	Albumin	g/L
avdbp	Average diastolic blood pressure
avsbp	Average systolic blood pressure
b12	Vitamin B-12
bicepsskin	Average skinfold thickness (Bicep)	mm
bmi	Body mass index
bodyfatIMP	Body Fat Percentage based on 4 Skinfold Measurements	% Siri Equation
calcium	Calcium	mmol/L
cholesterol	Total Cholesterol	mmol/L
cholratio	Cholesterol ratio	cholesterol/hdl
CIMT	Carotid intima-media thickness
cortisol1	Cortisol conc	μg/dl
cortisol2	Cortisol conc	nmol/L
crp	C-reactive protein
creatinine	Creatinine	umol/L
ddimer	D-dimer	ng/ml
fev	Average forced expiratory volume in 1 second	L
fexpratio	forced expiratory ratio	fev/fvc
fibrinogen	Fibrinogen	g/L
folate	Sternal notch-finger length	mm
fvc	Average forced expiratory vital capacity	L
GammaGTUL	gamma GT	ul
glucose	Glucose	mmol/L
GPTUL	GPT	ul
hba1c	Hb A1c	%
hdl	HDL Cholesterol	mmol/L
headcir	Head circumference	mm
height	Height	mm
hipcir	Hip Circumference	mm
insulin	Insulin	μU/ml
ldl	LDL Cholesterol	mmol/L
pef	Average peak expiratory flow	L/min
pp	Pulse Pressure
rate	heart rate
subscapskin	Average subscapular skinfold thickness	mm
supraskin	Suprailiac skinfold thickness	mm
tpa	Tissue plasminogen activator	ng/ml
tricepsskin	Average skinfold thickness (Tricep)	mm
triglycerides	Triglycerides	mmol/L
ureamgdL	urea	mg/dl
uricacid	Uric Acid	μmol/L
vwf	vonWilibrand Factor	IU/dl
waistheight	waist to height ratio	waistcir/height
waisthip	waist to hip ratio	waistcir/hipcir
weight	Weight	kg
