# Supplementary material for: Uncovering Networks from Genome-Wide Association Studies via Circular Genomic Permutation
Source: G3 (Bethesda). 2012 Sep 1;2(9):1067–75. doi: 10.1534/g3.112.002618 (PMC3429921; doi:10.1534/g3.112.002618)
Supplement: Supporting Information [file supp_2.9.1067_TableS2.xlsx]

## Sheet: SignificantAt0kb_ST2
Pathway ID	Name	Trait	Threshold	Hypergeometric Theoretical P-Value	Hypergeometric Empirical P-Value
hsa02010	ABC transporters	GammaGTUL	0.00452282	0.000169493	0.00329934
hsa02010	ABC transporters	waisthip	0.00534735	0.0009906	0.0121976
hsa05221	Acute myeloid leukemia	abpilba	0.0168938	0.00364653	0.00809838
hsa05221	Acute myeloid leukemia	abpilpta	0.0168234	0.0120713	0.0257948
hsa05221	Acute myeloid leukemia	insulin	0.0171773	0.00967676	0.0222955
hsa05221	Acute myeloid leukemia	vwf	0.0267536	0.0151349	0.0435913
hsa04520	Adherens junction	avsbp	0.00398881	0.00133745	0.0238952
hsa04520	Adherens junction	b12	0.00356671	0.000454143	0.0114977
hsa04520	Adherens junction	bmi	0.00408265	0.00323227	0.0415917
hsa04520	Adherens junction	pp	0.00405902	0.00353557	0.0425915
hsa04920	Adipocytokine signaling pathway	abpilba	0.0180335	0.0131743	0.0285943
hsa04920	Adipocytokine signaling pathway	abpilpta	0.0186829	0.00545258	0.0144971
hsa04920	Adipocytokine signaling pathway	CIMT	0.018356	0.00323259	0.00859828
hsa04920	Adipocytokine signaling pathway	vwf	0.0251616	0.0161866	0.0445911
hsa04960	Aldosterone-regulated sodium reabsorption	hipcir	0.0162387	0.00902171	0.0484903
hsa04960	Aldosterone-regulated sodium reabsorption	weight	0.0175625	0.0101944	0.0476905
hsa05330	Allograft rejection	GammaGTUL	0.0371515	0.000909048	0.0014997
hsa05330	Allograft rejection	pef	0.037356	0.00343896	0.00619876
hsa00592	alpha-Linolenic acid metabolism	glucose	0.04263	0.0141367	0.0453909
hsa05010	Alzheimer's disease	ldl	0.0302462	0.0132716	0.0226955
hsa00520	Amino sugar and nucleotide sugar metabolism	bmi	0.0248034	0.0120031	0.0274945
hsa00520	Amino sugar and nucleotide sugar metabolism	tricepsskin	0.0250599	0.0119141	0.0263947
hsa05146	Amoebiasis	abpirba	0.00566842	0.00256332	0.0279944
hsa05146	Amoebiasis	folate	0.00581931	0.00456711	0.0390922
hsa05146	Amoebiasis	waisthip	0.00609125	0.00430076	0.0423915
hsa05014	Amyotrophic lateral sclerosis (ALS)	GPTUL	0.0286683	0.02389	0.0437912
hsa04612	Antigen processing and presentation	GammaGTUL	0.0544285	0.0141071	0.010098
hsa00590	Arachidonic acid metabolism	waisthip	0.0405687	0.0111982	0.0104979
hsa00330	Arginine and proline metabolism	CIMT	0.0381736	0.0191087	0.0255949
hsa00330	Arginine and proline metabolism	tpa	0.0421133	0.0243836	0.0318936
hsa05412	Arrhythmogenic right ventricular cardiomyopathy (ARVC)	glucose	0.00174532	5.7473e-07	0.00039992
hsa05412	Arrhythmogenic right ventricular cardiomyopathy (ARVC)	waistheight	0.00219449	1.82716e-05	0.00209958
hsa00053	Ascorbate and aldarate metabolism	alb	0.00296138	1.82457e-06	0.00159968
hsa00053	Ascorbate and aldarate metabolism	fvc	0.00259401	0.000665039	0.0264947
hsa05310	Asthma	GammaGTUL	0.0647838	0.0310924	0.0431914
hsa05320	Autoimmune thyroid disease	b12	0.033115	0.019607	0.0418916
hsa05320	Autoimmune thyroid disease	GammaGTUL	0.0328313	0.0044216	0.0121976
hsa05320	Autoimmune thyroid disease	pef	0.0322685	0.000674464	0.0029994
hsa04360	Axon guidance	avdbp	0.00186389	0.00109209	0.0363927
hsa05100	Bacterial invasion of epithelial cells	calcium	0.0130443	0.0130443	0.05009
hsa05100	Bacterial invasion of epithelial cells	ddimer	0.0101512	0.00657867	0.0285943
hsa05217	Basal cell carcinoma	abpirdfa	0.02328	0.0118667	0.019796
hsa05217	Basal cell carcinoma	abpirpta	0.022936	0.0122027	0.0184963
hsa03022	Basal transcription factors	abpirdfa	0.0275036	0.00256304	0.00819836
hsa03022	Basal transcription factors	avdbp	0.0274264	0.0105203	0.0353929
hsa03022	Basal transcription factors	avsbp	0.027736	0.0125951	0.0335933
hsa03022	Basal transcription factors	calcium	0.0296415	0.0107525	0.0345931
hsa03022	Basal transcription factors	ddimer	0.0297227	0.012974	0.0392921
hsa03022	Basal transcription factors	fexpratio	0.0282046	0.00252519	0.0089982
hsa03410	Base excision repair	abpildfa	0.0387029	0.00370833	0.00659868
hsa03410	Base excision repair	abpirdfa	0.0391234	0.0176649	0.0294941
hsa03410	Base excision repair	abpirpta	0.039973	0.0044216	0.00679864
hsa03410	Base excision repair	cortisol1	0.0385982	0.0169477	0.0295941
hsa03410	Base excision repair	cortisol2	0.0385982	0.0169477	0.0295941
hsa00410	beta-Alanine metabolism	bodyfatIMP	0.0141834	0.00461783	0.0236953
hsa00410	beta-Alanine metabolism	calcium	0.0139412	0.00387771	0.0240952
hsa00410	beta-Alanine metabolism	ddimer	0.0143465	0.00473594	0.0252949
hsa00410	beta-Alanine metabolism	Rate	0.0136227	0.00419461	0.0221956
hsa04976	Bile secretion	avdbp	0.00914705	0.000662948	0.00489902
hsa05219	Bladder cancer	abpilba	0.022151	0.0116902	0.0215957
hsa00650	Butanoate metabolism	abpilpta	0.0385982	0.0205741	0.0373925
hsa00650	Butanoate metabolism	avdbp	0.0370495	0.0159593	0.0389922
hsa00650	Butanoate metabolism	bodyfatIMP	0.039973	0.019108	0.0418916
hsa00650	Butanoate metabolism	ddimer	0.0398662	0.0195511	0.0436913
hsa00232	Caffeine metabolism	b12	0.0158244	0.000696137	0.0136973
hsa00232	Caffeine metabolism	UreamgdL	0.0166713	0.000637016	0.0144971
hsa04973	Carbohydrate digestion and absorption	glucose	0.0266384	0.00429195	0.0180964
hsa04260	Cardiac muscle contraction	abpildfa	0.0173661	0.0106073	0.0295941
hsa04260	Cardiac muscle contraction	glucose	0.0180489	0.0103737	0.0342931
hsa04260	Cardiac muscle contraction	waistheight	0.0195556	0.00144864	0.0054989
hsa04260	Cardiac muscle contraction	waisthip	0.0191504	0.00605005	0.0178964
hsa04514	Cell adhesion molecules (CAMs)	alb	0.0049314	0.00355921	0.0383923
hsa04514	Cell adhesion molecules (CAMs)	CIMT	0.0050693	0.00124011	0.0161968
hsa04514	Cell adhesion molecules (CAMs)	fev	0.0051748	0.000286713	0.0054989
hsa04514	Cell adhesion molecules (CAMs)	folate	0.00608572	0.00280068	0.0281944
hsa04514	Cell adhesion molecules (CAMs)	tpa	0.00460014	0.000839381	0.0137972
hsa04110	Cell cycle	cortisol1	0.0489433	0.0197606	0.0195961
hsa04110	Cell cycle	cortisol2	0.0489433	0.0197606	0.0195961
hsa04062	Chemokine signaling pathway	abpirdfa	0.0134273	0.00851655	0.034893
hsa04062	Chemokine signaling pathway	avdbp	0.0125239	0.00666732	0.030194
hsa04062	Chemokine signaling pathway	GammaGTUL	0.0147475	0.00894505	0.0341932
hsa04062	Chemokine signaling pathway	Rate	0.0136141	0.00402679	0.019796
hsa05220	Chronic myeloid leukemia	abpilba	0.0156616	0.00160081	0.00519896
hsa05220	Chronic myeloid leukemia	abpilpta	0.016191	0.00520048	0.0165967
hsa05220	Chronic myeloid leukemia	cholesterol	0.0210611	0.0195696	0.0494901
hsa05220	Chronic myeloid leukemia	UreamgdL	0.0158115	0.00994544	0.0260948
hsa04710	Circadian rhythm - mammal	subscapskin	0.0167723	0.00575768	0.0309938
hsa04710	Circadian rhythm - mammal	waistheight	0.0176029	0.00584933	0.0302939
hsa00020	Citrate cycle (TCA cycle)	abpirpta	0.0446365	0.0217598	0.0353929
hsa00020	Citrate cycle (TCA cycle)	fev	0.0445174	0.00566319	0.0079984
hsa00020	Citrate cycle (TCA cycle)	fvc	0.043925	0.0201741	0.0333933
hsa00020	Citrate cycle (TCA cycle)	ldl	0.0457171	0.0186148	0.0335933
hsa05210	Colorectal cancer	headcir	0.0172913	0.0136195	0.0366927
hsa04610	Complement and coagulation cascades	abpi	0.0197161	0.00310323	0.0105979
hsa04610	Complement and coagulation cascades	avdbp	0.0213578	0.0126295	0.0258948
hsa04610	Complement and coagulation cascades	fibrinogen	0.0233986	0.0162489	0.0311938
hsa04610	Complement and coagulation cascades	height	0.0288742	0.0016912	0.00479904
hsa04610	Complement and coagulation cascades	vwf	0.0191037	0.0075471	0.0211958
hsa00460	Cyanoamino acid metabolism	bodyfatIMP	0.0497672	0.00597127	0.0402919
hsa00460	Cyanoamino acid metabolism	GammaGTUL	0.0467014	0.000266209	0.0024995
hsa00460	Cyanoamino acid metabolism	tricepsskin	0.0493628	0.00556677	0.0385923
hsa00270	Cysteine and methionine metabolism	CIMT	0.0210359	0.00715385	0.0174965
hsa04060	Cytokine-cytokine receptor interaction	Rate	0.0348014	0.00934922	0.0142971
hsa04623	Cytosolic DNA-sensing pathway	abpirpta	0.0506485	0.0070064	0.0103979
hsa04623	Cytosolic DNA-sensing pathway	cholratio	0.0530916	0.00695759	0.0113977
hsa04623	Cytosolic DNA-sensing pathway	fibrinogen	0.0544792	0.0270936	0.0440912
hsa04623	Cytosolic DNA-sensing pathway	GammaGTUL	0.0476283	0.0259751	0.0363927
hsa04623	Cytosolic DNA-sensing pathway	GPTUL	0.0514551	0.0078499	0.0121976
hsa04623	Cytosolic DNA-sensing pathway	ldl	0.0513201	0.00579771	0.0114977
hsa00472	D-Arginine and D-ornithine metabolism	fev	0	0	0.00019996
hsa00472	D-Arginine and D-ornithine metabolism	pef	0	0	0.00019996
hsa05414	Dilated cardiomyopathy (DCM)	abpildfa	0.00297867	0.0022587	0.0374925
hsa05414	Dilated cardiomyopathy (DCM)	abpirba	0.00305764	0.00275239	0.0445911
hsa05414	Dilated cardiomyopathy (DCM)	glucose	0.00297867	0.000768759	0.0208958
hsa05414	Dilated cardiomyopathy (DCM)	waistheight	0.003118	0.00116215	0.0259948
hsa03030	DNA replication	abpildfa	0.0269738	0.0108407	0.0192961
hsa03030	DNA replication	abpirpta	0.0278215	0.0127729	0.020096
hsa03030	DNA replication	fibrinogen	0.0302002	0.0134256	0.0234953
hsa00982	Drug metabolism - cytochrome P450	alb	0.0135305	0.00437658	0.0233953
hsa00982	Drug metabolism - cytochrome P450	fev	0.0132874	0.00817871	0.0279944
hsa00983	Drug metabolism - other enzymes	alb	0.00978205	5.50943e-07	0.00019996
hsa00983	Drug metabolism - other enzymes	fev	0.00847871	0.00455162	0.0264947
hsa04512	ECM-receptor interaction	bmi	0.00206775	0.00162092	0.0405919
hsa04512	ECM-receptor interaction	glucose	0.00212306	0.00126954	0.0338932
hsa04512	ECM-receptor interaction	weight	0.0021796	0.00163145	0.0385923
hsa04144	Endocytosis	abpi	0.0112008	0.000824534	0.00609878
hsa04144	Endocytosis	abpirpta	0.0112008	0.00493728	0.0246951
hsa04144	Endocytosis	avsbp	0.0106798	0.00142194	0.00959808
hsa04144	Endocytosis	cortisol1	0.0107653	0.00413027	0.0243951
hsa04144	Endocytosis	cortisol2	0.0107653	0.00413027	0.0243951
hsa04144	Endocytosis	ddimer	0.0105106	0.000146981	0.00179964
hsa04144	Endocytosis	fexpratio	0.0113228	0.000218732	0.00219956
hsa05213	Endometrial cancer	abpilba	0.0104887	0.00217145	0.00989802
hsa05213	Endometrial cancer	abpirba	0.0111026	0.00587939	0.0269946
hsa05213	Endometrial cancer	cholratio	0.0111994	0.00629261	0.0272945
hsa05120	Epithelial cell signaling in Helicobacter pylori infection	abpi	0.0245758	0.0132272	0.0362927
hsa05120	Epithelial cell signaling in Helicobacter pylori infection	abpilpta	0.0214108	0.00995931	0.0260948
hsa05120	Epithelial cell signaling in Helicobacter pylori infection	abpirpta	0.0225605	0.00274185	0.00809838
hsa05120	Epithelial cell signaling in Helicobacter pylori infection	CIMT	0.024472	0.00621599	0.0175965
hsa05120	Epithelial cell signaling in Helicobacter pylori infection	cortisol1	0.0228549	0.00244709	0.00669866
hsa05120	Epithelial cell signaling in Helicobacter pylori infection	cortisol2	0.0228549	0.00244709	0.00669866
hsa05120	Epithelial cell signaling in Helicobacter pylori infection	fvc	0.0234519	0.00712691	0.0190962
hsa04012	ErbB signaling pathway	abpilba	0.00725688	0.000120399	0.00229954
hsa04012	ErbB signaling pathway	abpildfa	0.00668323	0.00528791	0.0367926
hsa04012	ErbB signaling pathway	abpirba	0.00782422	0.00631891	0.0395921
hsa04012	ErbB signaling pathway	cortisol1	0.00692445	0.0023576	0.0196961
hsa04012	ErbB signaling pathway	cortisol2	0.00692445	0.0023576	0.0196961
hsa00565	Ether lipid metabolism	triglycerides	0.0368609	0.0260365	0.0453909
hsa00062	Fatty acid elongation in mitochondria	bicepsskin	0.0214123	0.00302144	0.014997
hsa00062	Fatty acid elongation in mitochondria	ddimer	0.020815	0.00321323	0.0162967
hsa00062	Fatty acid elongation in mitochondria	ldl	0.0198798	0.00264262	0.0145971
hsa00062	Fatty acid elongation in mitochondria	tricepsskin	0.0205396	0.00287952	0.0130974
hsa00071	Fatty acid metabolism	bodyfatIMP	0.0353674	0.0215782	0.0328934
hsa00071	Fatty acid metabolism	Rate	0.034666	0.0194288	0.0286943
hsa04664	Fc epsilon RI signaling pathway	abpilpta	0.0172487	0.010938	0.0390922
hsa04664	Fc epsilon RI signaling pathway	insulin	0.0131158	0.00839527	0.0264947
hsa04666	Fc gamma R-mediated phagocytosis	ddimer	0.00693346	0.00280452	0.0278944
hsa04666	Fc gamma R-mediated phagocytosis	glucose	0.00631237	0.00455768	0.039992
hsa04666	Fc gamma R-mediated phagocytosis	insulin	0.00689326	0.000262088	0.00379924
hsa04666	Fc gamma R-mediated phagocytosis	subscapskin	0.00697385	0.000840111	0.00939812
hsa04666	Fc gamma R-mediated phagocytosis	waistheight	0.00709614	0.00244888	0.0212957
hsa04510	Focal adhesion	hba1c	0.00197951	0.00161581	0.0431914
hsa04510	Focal adhesion	weight	0.00179426	0.00134562	0.0413917
hsa00790	Folate biosynthesis	bmi	0.0140888	0.00155251	0.00819836
hsa04540	Gap junction	triglycerides	0.00402327	0.000818262	0.0194961
hsa04971	Gastric acid secretion	abpildfa	0.00495907	0.00172352	0.024895
hsa04971	Gastric acid secretion	avdbp	0.00345158	0.00179711	0.0226955
hsa05214	Glioma	abpilba	0.0121211	0.0102076	0.0408918
hsa05214	Glioma	abpildfa	0.011231	0.00734391	0.0315937
hsa05214	Glioma	abpilpta	0.012007	0.000393511	0.00439912
hsa05214	Glioma	abpirpta	0.0118937	0.009227	0.0338932
hsa05214	Glioma	cortisol1	0.0111234	0.00836143	0.0344931
hsa05214	Glioma	cortisol2	0.0111234	0.00836143	0.0344931
hsa00480	Glutathione metabolism	vwf	0.049461	0.0205851	0.0257948
hsa00561	Glycerolipid metabolism	ldl	0.0151878	0.0025043	0.014797
hsa00564	Glycerophospholipid metabolism	fexpratio	0.0193554	0.00642722	0.0166967
hsa00564	Glycerophospholipid metabolism	glucose	0.0201098	0.0131671	0.0325935
hsa00564	Glycerophospholipid metabolism	height	0.0193554	0.00595922	0.0160968
hsa00564	Glycerophospholipid metabolism	vwf	0.0256374	0.0204951	0.0477904
hsa00010	Glycolysis / Gluconeogenesis	headcir	0.0281434	0.0170192	0.0221956
hsa00532	Glycosaminoglycan biosynthesis - chondroitin sulfate	pp	0.00640486	0.00160472	0.0213957
hsa00532	Glycosaminoglycan biosynthesis - chondroitin sulfate	uricacid	0.00575379	0.0016319	0.0193961
hsa00534	Glycosaminoglycan biosynthesis - heparan sulfate	hba1c	0.00917027	0.00348847	0.0283943
hsa00533	Glycosaminoglycan biosynthesis - keratan sulfate	height	0.013129	0.00328159	0.019796
hsa00531	Glycosaminoglycan degradation	creatinine	0.0286179	0.0107143	0.0475905
hsa00604	Glycosphingolipid biosynthesis - ganglio series	fvc	0.0174367	0.00473457	0.0394921
hsa00603	Glycosphingolipid biosynthesis - globo series	cholratio	0.0154453	0.0004291	0.00369926
hsa00603	Glycosphingolipid biosynthesis - globo series	tpa	0.0162859	0.00367697	0.0202959
hsa00603	Glycosphingolipid biosynthesis - globo series	UreamgdL	0.0148888	0.00335802	0.0205959
hsa00601	Glycosphingolipid biosynthesis - lacto and neolacto series	bmi	0.0244686	0.0090479	0.0335933
hsa00601	Glycosphingolipid biosynthesis - lacto and neolacto series	cholratio	0.0233911	0.00196187	0.0109978
hsa00601	Glycosphingolipid biosynthesis - lacto and neolacto series	waistheight	0.0250194	0.00202142	0.0102979
hsa00601	Glycosphingolipid biosynthesis - lacto and neolacto series	waisthip	0.0246055	0.00247932	0.0109978
hsa00563	Glycosylphosphatidylinositol(GPI)-anchor biosynthesis	abpirdfa	0.0430276	0.0159759	0.034993
hsa00563	Glycosylphosphatidylinositol(GPI)-anchor biosynthesis	avsbp	0.0433273	0.0170415	0.0329934
hsa00563	Glycosylphosphatidylinositol(GPI)-anchor biosynthesis	hba1c	0.0452536	0.016439	0.0372925
hsa00563	Glycosylphosphatidylinositol(GPI)-anchor biosynthesis	pp	0.0454593	0.0162695	0.0335933
hsa00630	Glyoxylate and dicarboxylate metabolism	abpirdfa	0.0297084	0.00941778	0.0254949
hsa00630	Glyoxylate and dicarboxylate metabolism	fibrinogen	0.0334481	0.0099899	0.0272945
hsa04912	GnRH signaling pathway	abpi	0.00781686	0.000591905	0.0074985
hsa04912	GnRH signaling pathway	abpilba	0.00748783	0.00160297	0.0178964
hsa04912	GnRH signaling pathway	abpildfa	0.00730487	0.00260725	0.0227954
hsa04912	GnRH signaling pathway	avsbp	0.00825683	0.00399406	0.0326935
hsa05332	Graft-versus-host disease	GammaGTUL	0.0374586	0.000909048	0.00109978
hsa05332	Graft-versus-host disease	pef	0.0376642	0.00343896	0.00669866
hsa04340	Hedgehog signaling pathway	abpilba	0.027791	0.020172	0.0352929
hsa04340	Hedgehog signaling pathway	abpildfa	0.0260497	0.000400006	0.00189962
hsa04340	Hedgehog signaling pathway	abpilpta	0.0274779	0.00244859	0.00469906
hsa04340	Hedgehog signaling pathway	abpirdfa	0.0269616	0.000125948	0.0004999
hsa04340	Hedgehog signaling pathway	abpirpta	0.0271673	0.000532609	0.00119976
hsa04340	Hedgehog signaling pathway	avsbp	0.026757	0.0198716	0.0339932
hsa04340	Hedgehog signaling pathway	pp	0.0283184	0.0063494	0.0124975
hsa04640	Hematopoietic cell lineage	bmi	0.0205248	0.00526307	0.0143971
hsa04640	Hematopoietic cell lineage	bodyfatIMP	0.0213578	0.0166068	0.0336933
hsa04640	Hematopoietic cell lineage	cortisol1	0.020343	0.00512809	0.0113977
hsa04640	Hematopoietic cell lineage	cortisol2	0.020343	0.00512809	0.0113977
hsa04640	Hematopoietic cell lineage	folate	0.021641	0.0112307	0.0245951
hsa04640	Hematopoietic cell lineage	glucose	0.021264	0.00432896	0.0115977
hsa04640	Hematopoietic cell lineage	Rate	0.0207078	0.0145466	0.0292941
hsa04640	Hematopoietic cell lineage	subscapskin	0.0215463	0.00574357	0.0137972
hsa05160	Hepatitis C	abpilpta	0.0334065	0.0255952	0.0428914
hsa05160	Hepatitis C	hba1c	0.0374939	0.020685	0.0283943
hsa00340	Histidine metabolism	b12	0.0426456	0.0281669	0.0472905
hsa00340	Histidine metabolism	folate	0.0419275	0.0214287	0.0483903
hsa03440	Homologous recombination	fev	0.041833	0.00566319	0.0116977
hsa03440	Homologous recombination	GammaGTUL	0.0399156	0.0056034	0.0109978
hsa03440	Homologous recombination	height	0.0383788	0.00109117	0.00189962
hsa05016	Huntington's disease	bmi	0.0525304	0.0452542	0.0415917
hsa05016	Huntington's disease	fev	0.0506799	0.0498096	0.0494901
hsa05016	Huntington's disease	headcir	0.0478662	0.0270352	0.024895
hsa05410	Hypertrophic cardiomyopathy (HCM)	glucose	0.00559983	0.000571647	0.0109978
hsa05410	Hypertrophic cardiomyopathy (HCM)	waistheight	0.00472213	0.000869707	0.0134973
hsa04910	Insulin signaling pathway	abpi	0.0201954	0.0107517	0.0286943
hsa04910	Insulin signaling pathway	abpilba	0.0197219	0.0010385	0.00379924
hsa04910	Insulin signaling pathway	uricacid	0.0185757	0.0107447	0.030094
hsa04672	Intestinal immune network for IgA production	creatinine	0.0473862	0.0101184	0.0160968
hsa04630	Jak-STAT signaling pathway	tpa	0.026658	0.00875826	0.0183963
hsa05140	Leishmaniasis	abpi	0.0347862	0.0167587	0.0287942
hsa04670	Leukocyte transendothelial migration	fexpratio	0.0151779	0.00299628	0.0145971
hsa04670	Leukocyte transendothelial migration	UreamgdL	0.015353	0.00287722	0.0108978
hsa00591	Linoleic acid metabolism	creatinine	0.0375177	0.00448901	0.0134973
hsa00591	Linoleic acid metabolism	glucose	0.0432206	0.0186148	0.044791
hsa00591	Linoleic acid metabolism	GPTUL	0.0442798	0.0238946	0.0459908
hsa00591	Linoleic acid metabolism	subscapskin	0.0443985	0.0218225	0.0442911
hsa00591	Linoleic acid metabolism	tricepsskin	0.0416045	0.0206531	0.0485903
hsa00591	Linoleic acid metabolism	waisthip	0.0455962	0.00694126	0.0132973
hsa00785	Lipoic acid metabolism	avsbp	0	0	0.00019996
hsa00785	Lipoic acid metabolism	pp	0	0	0.00019996
hsa04730	Long-term depression	abpi	0.00408557	0.000668484	0.014997
hsa04730	Long-term depression	abpilba	0.00435733	0.00160081	0.0273945
hsa04730	Long-term depression	avdbp	0.00451163	0.0032236	0.0352929
hsa04730	Long-term depression	avsbp	0.00435733	0.00156244	0.0244951
hsa04730	Long-term depression	fexpratio	0.00433203	0.00011961	0.00369926
hsa04730	Long-term depression	glucose	0.00420734	0.00300772	0.0420916
hsa04730	Long-term depression	insulin	0.00488889	3.3545e-05	0.00219956
hsa04730	Long-term depression	triglycerides	0.00418275	5.88666e-05	0.00209958
hsa04730	Long-term depression	uricacid	0.00410969	3.67287e-05	0.00259948
hsa04720	Long-term potentiation	abpi	0.00497462	0.00310323	0.0442911
hsa04720	Long-term potentiation	abpilba	0.00355394	0.000705875	0.015097
hsa04720	Long-term potentiation	abpildfa	0.00505949	0.00444669	0.0466907
hsa04720	Long-term potentiation	abpilpta	0.00339813	0.00253782	0.0382923
hsa04720	Long-term potentiation	abpirba	0.00334115	0.0017728	0.0257948
hsa04720	Long-term potentiation	abpirpta	0.00328497	0.00195717	0.0275945
hsa04720	Long-term potentiation	avsbp	0.00326641	0.00216955	0.0305939
hsa00310	Lysine degradation	abpilpta	0.0437844	0.0350811	0.0402919
hsa00310	Lysine degradation	alb	0.0449624	0.0404207	0.0467906
hsa00310	Lysine degradation	bicepsskin	0.0486211	0.0303541	0.0408918
hsa00310	Lysine degradation	bodyfatIMP	0.044814	0.0322302	0.0439912
hsa00310	Lysine degradation	cholesterol	0.0414901	0.0237871	0.0382923
hsa00310	Lysine degradation	ddimer	0.0467683	0.0117315	0.0144971
hsa00310	Lysine degradation	pp	0.0440769	0.0301505	0.0442911
hsa05144	Malaria	hba1c	0.0310219	0.0176388	0.0329934
hsa04010	MAPK signaling pathway	cortisol1	0.00952763	0.00856138	0.0460908
hsa04010	MAPK signaling pathway	cortisol2	0.00952763	0.00856138	0.0460908
hsa04010	MAPK signaling pathway	fibrinogen	0.00949849	0.00671445	0.0390922
hsa04010	MAPK signaling pathway	ldl	0.00934983	0.00349026	0.0242951
hsa04950	Maturity onset diabetes of the young	subscapskin	0.0373283	0.00230647	0.00729854
hsa04916	Melanogenesis	abpildfa	0.0118733	0.00417352	0.0188962
hsa04916	Melanogenesis	abpilpta	0.0124916	0.00727362	0.0368926
hsa04916	Melanogenesis	abpirba	0.0128458	0.0121086	0.0475905
hsa04916	Melanogenesis	abpirdfa	0.0119408	0.00208815	0.0128974
hsa04916	Melanogenesis	avdbp	0.0122827	0.00166063	0.00989802
hsa04916	Melanogenesis	avsbp	0.013062	0.00620056	0.0284943
hsa04916	Melanogenesis	cortisol1	0.0122827	0.0118522	0.0478904
hsa04916	Melanogenesis	cortisol2	0.0122827	0.0118522	0.0478904
hsa04916	Melanogenesis	insulin	0.0128458	0.00538678	0.0232953
hsa04916	Melanogenesis	triglycerides	0.0122137	0.00803947	0.0418916
hsa05218	Melanoma	CIMT	0.0170237	0.0133845	0.044791
hsa01100	Metabolic pathways	alb	0.0209187	0.00696532	0.020096
hsa01100	Metabolic pathways	fvc	0.0233915	0.0080788	0.0202959
hsa00980	Metabolism of xenobiotics by cytochrome P450	alb	0.0171344	0.00589051	0.0222955
hsa00980	Metabolism of xenobiotics by cytochrome P450	fev	0.0164625	0.0106601	0.0274945
hsa00980	Metabolism of xenobiotics by cytochrome P450	fvc	0.0167587	0.00931682	0.0255949
hsa03430	Mismatch repair	bicepsskin	0.0194003	0.00577592	0.020196
hsa03015	mRNA surveillance pathway	abpirba	0.0457368	0.0017728	0.00219956
hsa04150	mTOR signaling pathway	alb	0.0217608	0.0172574	0.0332933
hsa04150	mTOR signaling pathway	avdbp	0.0199253	0.0103339	0.0244951
hsa04150	mTOR signaling pathway	UreamgdL	0.0199253	0.0113991	0.0268946
hsa04650	Natural killer cell mediated cytotoxicity	abpilpta	0.0200217	0.00666321	0.020196
hsa04650	Natural killer cell mediated cytotoxicity	folate	0.0192463	0.00760494	0.0207958
hsa04650	Natural killer cell mediated cytotoxicity	GammaGTUL	0.0202476	0.0113068	0.0307938
hsa04722	Neurotrophin signaling pathway	abpilba	0.0160204	0.00460334	0.0183963
hsa04722	Neurotrophin signaling pathway	abpilpta	0.0159225	0.0054148	0.0172965
hsa04722	Neurotrophin signaling pathway	b12	0.0149696	0.000869123	0.00459908
hsa04722	Neurotrophin signaling pathway	vwf	0.0172704	0.00315473	0.0119976
hsa00510	N-Glycan biosynthesis	abpilpta	0.0222754	0.0175678	0.0470906
hsa00510	N-Glycan biosynthesis	cholesterol	0.0213169	0.0115847	0.0425915
hsa00510	N-Glycan biosynthesis	GammaGTUL	0.0207715	0.00118783	0.00419916
hsa00510	N-Glycan biosynthesis	GPTUL	0.0221135	0.000333363	0.00159968
hsa00510	N-Glycan biosynthesis	height	0.0196363	0.0136263	0.0377924
hsa00760	Nicotinate and nicotinamide metabolism	abpi	0.0261361	0.00169887	0.00879824
hsa00760	Nicotinate and nicotinamide metabolism	abpilpta	0.0270426	0.0136765	0.0402919
hsa00760	Nicotinate and nicotinamide metabolism	UreamgdL	0.0269663	0.000447571	0.00189962
hsa00910	Nitrogen metabolism	cortisol1	0.0344596	0.0119507	0.039792
hsa00910	Nitrogen metabolism	cortisol2	0.0344596	0.0119507	0.039792
hsa00910	Nitrogen metabolism	hdl	0.0328367	0.00226097	0.00989802
hsa00910	Nitrogen metabolism	height	0.0311838	0.0118227	0.0383923
hsa00910	Nitrogen metabolism	tpa	0.0381985	0.0131459	0.0420916
hsa04621	NOD-like receptor signaling pathway	abpi	0.0653961	0.0368054	0.0409918
hsa04621	NOD-like receptor signaling pathway	abpildfa	0.0622826	0.045952	0.0463907
hsa04621	NOD-like receptor signaling pathway	abpilpta	0.0658184	0.0250445	0.0184963
hsa04621	NOD-like receptor signaling pathway	ddimer	0.0716857	0.000768242	0.00069986
hsa04621	NOD-like receptor signaling pathway	fev	0.0679554	0.0541165	0.0424915
hsa04621	NOD-like receptor signaling pathway	fvc	0.0660302	0.0493651	0.044891
hsa04621	NOD-like receptor signaling pathway	hba1c	0.071909	0.0542855	0.0457908
hsa03450	Non-homologous end-joining	GammaGTUL	0.0389851	0.00146692	0.00839832
hsa03450	Non-homologous end-joining	ldl	0.00870137	0.00125209	0.0112977
hsa03450	Non-homologous end-joining	vwf	0.0313572	0.00809442	0.0475905
hsa05223	Non-small cell lung cancer	glucose	0.0124126	0.0029401	0.0204959
hsa04330	Notch signaling pathway	abpilpta	0.0194461	0.012745	0.0317936
hsa04330	Notch signaling pathway	bicepsskin	0.0218464	0.000164839	0.00089982
hsa04330	Notch signaling pathway	bmi	0.0208038	0.0101561	0.030194
hsa04330	Notch signaling pathway	cholesterol	0.0183529	0.00830991	0.0313937
hsa04330	Notch signaling pathway	supraskin	0.0188939	0.00805035	0.0309938
hsa04330	Notch signaling pathway	waistheight	0.0210242	0.00311948	0.00969806
hsa04330	Notch signaling pathway	waisthip	0.0209505	0.0039589	0.0104979
hsa03420	Nucleotide excision repair	abpirpta	0.046372	0.0288798	0.0405919
hsa03420	Nucleotide excision repair	fexpratio	0.0482166	0.0279059	0.0361928
hsa03420	Nucleotide excision repair	fibrinogen	0.0501073	0.0302456	0.045091
hsa00512	O-Glycan biosynthesis	cortisol1	0.004733	0.00189207	0.0268946
hsa00512	O-Glycan biosynthesis	cortisol2	0.004733	0.00189207	0.0268946
hsa00512	O-Glycan biosynthesis	waisthip	0.00528352	0.00264787	0.0316937
hsa04740	Olfactory transduction	fexpratio	0.153232	0.0781733	0.0221956
hsa00514	O-Mannosyl glycan biosynthesis	alb	0.00770631	7.48802e-05	0.00289942
hsa00670	One carbon pool by folate	abpi	0.025913	0.0069832	0.0444911
hsa00670	One carbon pool by folate	abpilpta	0.0278382	0.0108372	0.045091
hsa00670	One carbon pool by folate	abpirpta	0.0275001	0.00160472	0.00979804
hsa00670	One carbon pool by folate	bicepsskin	0.0292863	0.00964894	0.0478904
hsa00670	One carbon pool by folate	GammaGTUL	0.0257834	0.00959723	0.0455909
hsa00670	One carbon pool by folate	headcir	0.0272315	0.00161555	0.0105979
hsa04114	Oocyte meiosis	abpildfa	0.0170633	0.000111087	0.00019996
hsa04114	Oocyte meiosis	abpirba	0.0191139	0.017829	0.0454909
hsa04114	Oocyte meiosis	abpirdfa	0.0183117	0.00828975	0.0261948
hsa04114	Oocyte meiosis	abpirpta	0.0173455	5.32892e-05	0.0004999
hsa04114	Oocyte meiosis	avdbp	0.0173455	0.0157344	0.0434913
hsa04114	Oocyte meiosis	calcium	0.0185098	0.0163245	0.0457908
hsa04114	Oocyte meiosis	ddimer	0.0168772	0.0100934	0.0343931
hsa04114	Oocyte meiosis	ldl	0.0165097	0.000326171	0.0009998
hsa00511	Other glycan degradation	abpirdfa	0.0200575	0.00499517	0.0157968
hsa00511	Other glycan degradation	avsbp	0.0199615	0.000745484	0.00209958
hsa04115	p53 signaling pathway	ldl	0.03304	0.00624684	0.00859828
hsa04115	p53 signaling pathway	pef	0.0506673	0.00188115	0.0029994
hsa05212	Pancreatic cancer	abpilba	0.0148356	0.00942559	0.0253949
hsa05212	Pancreatic cancer	abpilpta	0.0207535	0.0105705	0.034893
hsa04972	Pancreatic secretion	pef	0.00837153	0.000957226	0.0109978
hsa05012	Parkinson's disease	abpirpta	0.09699	0.0502771	0.0253949
hsa05012	Parkinson's disease	folate	0.0926444	0.0386103	0.0158968
hsa05130	Pathogenic Escherichia coli infection	avsbp	0.0511304	0.035111	0.0416917
hsa05130	Pathogenic Escherichia coli infection	calcium	0.0522111	0.00948502	0.0140972
hsa05130	Pathogenic Escherichia coli infection	CIMT	0.0490118	0.0280688	0.045191
hsa05200	Pathways in cancer	calcium	0.00633206	0.00552154	0.0436913
hsa05200	Pathways in cancer	CIMT	0.0078039	0.0076762	0.0492901
hsa05200	Pathways in cancer	cortisol1	0.00690028	0.00205271	0.0195961
hsa05200	Pathways in cancer	cortisol2	0.00690028	0.00205271	0.0195961
hsa00040	Pentose and glucuronate interconversions	alb	0.00883274	3.16784e-06	0.00089982
hsa00040	Pentose and glucuronate interconversions	fev	0.00787473	0.000677463	0.0141972
hsa00040	Pentose and glucuronate interconversions	fvc	0.00784694	0.00312424	0.039992
hsa00030	Pentose phosphate pathway	pp	0.0144285	0.00433228	0.019796
hsa00030	Pentose phosphate pathway	Rate	0.0135439	0.00419461	0.024895
hsa04146	Peroxisome	bmi	0.046125	0.0362638	0.0381924
hsa04146	Peroxisome	GammaGTUL	0.0407501	0.0386776	0.0438912
hsa04146	Peroxisome	headcir	0.0444639	0.0389871	0.0393921
hsa04146	Peroxisome	hipcir	0.0480201	0.0318971	0.0389922
hsa04146	Peroxisome	tpa	0.0489874	0.0410423	0.0384923
hsa04146	Peroxisome	tricepsskin	0.045197	0.0359698	0.0388922
hsa04146	Peroxisome	uricacid	0.0426674	0.0394548	0.0424915
hsa04145	Phagosome	waistheight	0.0419404	0.0294434	0.0346931
hsa04145	Phagosome	waisthip	0.0406068	0.00975281	0.0108978
hsa00400	Phenylalanine, tyrosine and tryptophan biosynthesis	bicepsskin	0.0324508	0.00247151	0.0386923
hsa00400	Phenylalanine, tyrosine and tryptophan biosynthesis	CIMT	0.0304769	0.00221894	0.0334933
hsa04070	Phosphatidylinositol signaling system	uricacid	0.00549726	0.00259403	0.0358928
hsa04070	Phosphatidylinositol signaling system	vwf	0.00524248	0.00295257	0.0369926
hsa04744	Phototransduction	abpirdfa	0.0246055	0.00930379	0.0220956
hsa00860	Porphyrin and chlorophyll metabolism	alb	0.00977403	0.00145294	0.0126975
hsa03320	PPAR signaling pathway	abpilba	0.0295296	0.0131743	0.0215957
hsa03320	PPAR signaling pathway	abpilpta	0.0315763	0.0146363	0.0279944
hsa03320	PPAR signaling pathway	bodyfatIMP	0.0326365	0.0323341	0.0492901
hsa03320	PPAR signaling pathway	fexpratio	0.0339967	0.0286816	0.0445911
hsa03320	PPAR signaling pathway	insulin	0.031839	0.0292495	0.0486903
hsa00120	Primary bile acid biosynthesis	fev	0.0145251	0.00355486	0.0186963
hsa00120	Primary bile acid biosynthesis	folate	0.013711	0.0029099	0.020196
hsa05340	Primary immunodeficiency	Rate	0.0526747	0.0298529	0.0488902
hsa05340	Primary immunodeficiency	tpa	0.0250314	0.0091094	0.0159968
hsa05340	Primary immunodeficiency	UreamgdL	0.0542518	0.00815821	0.0137972
hsa04914	Progesterone-mediated oocyte maturation	abpildfa	0.017302	0.00594293	0.0218956
hsa04914	Progesterone-mediated oocyte maturation	abpilpta	0.015554	0.00377107	0.0204959
hsa04914	Progesterone-mediated oocyte maturation	avdbp	0.0166194	0.0155456	0.0480904
hsa00640	Propanoate metabolism	alb	0.0227041	0.0142241	0.0396921
hsa00640	Propanoate metabolism	bodyfatIMP	0.0224887	0.011304	0.0361928
hsa00640	Propanoate metabolism	ddimer	0.0221329	0.000642314	0.00339932
hsa00640	Propanoate metabolism	height	0.0185983	0.0096996	0.0281944
hsa00640	Propanoate metabolism	Rate	0.0214331	0.0025309	0.00909818
hsa05215	Prostate cancer	abpilba	0.0152188	0.00620777	0.0258948
hsa05215	Prostate cancer	abpildfa	0.0144484	0.0105681	0.0317936
hsa05215	Prostate cancer	abpilpta	0.0150622	0.000983805	0.00579884
hsa05215	Prostate cancer	abpirba	0.0150622	0.0124063	0.0403919
hsa05215	Prostate cancer	abpirpta	0.0146763	0.00548963	0.0219956
hsa05215	Prostate cancer	avsbp	0.014298	0.00607182	0.0252949
hsa03050	Proteasome	height	0.0633611	0.039	0.0425915
hsa03050	Proteasome	supraskin	0.0705533	0.0337747	0.0443911
hsa03050	Proteasome	tricepsskin	0.0327124	0.0120208	0.0153969
hsa04974	Protein digestion and absorption	fvc	0.00789128	0.00755315	0.0482903
hsa04974	Protein digestion and absorption	weight	0.00834703	0.00800751	0.0484903
hsa03060	Protein export	pef	0.0494838	0.0171809	0.0323935
hsa04141	Protein processing in endoplasmic reticulum	hba1c	0.0468793	0.027286	0.0295941
hsa04964	Proximal tubule bicarbonate reclamation	cholesterol	0.0545489	0.0045996	0.0117976
hsa04964	Proximal tubule bicarbonate reclamation	fexpratio	0.0557006	0.0247699	0.0482903
hsa04964	Proximal tubule bicarbonate reclamation	insulin	0.0559584	0.0250838	0.0492901
hsa04964	Proximal tubule bicarbonate reclamation	weight	0.0577819	0.0245206	0.0490902
hsa00230	Purine metabolism	abpirba	0.012451	0.010868	0.0436913
hsa00230	Purine metabolism	abpirpta	0.0136585	0.00612492	0.0264947
hsa00230	Purine metabolism	pp	0.0142493	0.0122095	0.045091
hsa00240	Pyrimidine metabolism	alb	0.0538816	0.0365618	0.0402919
hsa00240	Pyrimidine metabolism	fvc	0.0498966	0.0093722	0.00889822
hsa00240	Pyrimidine metabolism	headcir	0.0527536	0.00447699	0.00309938
hsa00240	Pyrimidine metabolism	uricacid	0.0479822	0.0110813	0.0124975
hsa00620	Pyruvate metabolism	headcir	0.0207824	0.00912981	0.0176965
hsa00620	Pyruvate metabolism	height	0.0380764	0.0266997	0.0441912
hsa04810	Regulation of actin cytoskeleton	hipcir	0.00425264	0.000130176	0.00289942
hsa04140	Regulation of autophagy	abpi	0.0352054	0.00924542	0.029794
hsa04140	Regulation of autophagy	b12	0.0336422	0.0136325	0.0290942
hsa04140	Regulation of autophagy	UreamgdL	0.0363	0.00217204	0.0074985
hsa05211	Renal cell carcinoma	glucose	0.0152184	0.00829965	0.0275945
hsa04614	Renin-angiotensin system	glucose	0.0196279	0.00438152	0.025195
hsa00830	Retinol metabolism	alb	0.00950316	3.24106e-05	0.00139972
hsa04622	RIG-I-like receptor signaling pathway	abpildfa	0.0360552	0.00622949	0.0094981
hsa04622	RIG-I-like receptor signaling pathway	abpilpta	0.0384282	0.0270646	0.029894
hsa04622	RIG-I-like receptor signaling pathway	abpirpta	0.0384282	0.0231572	0.0260948
hsa04622	RIG-I-like receptor signaling pathway	ddimer	0.0402425	0.0254836	0.0336933
hsa04622	RIG-I-like receptor signaling pathway	GammaGTUL	0.0349666	0.0231572	0.0289942
hsa03018	RNA degradation	alb	0.0463106	0.0416339	0.039892
hsa03018	RNA degradation	hba1c	0.0451883	0.00392478	0.00319936
hsa03020	RNA polymerase	cholratio	0.034953	0.0118614	0.0175965
hsa03020	RNA polymerase	ldl	0.0327431	0.0101309	0.0156969
hsa03020	RNA polymerase	pp	0.0330904	0.0119333	0.0158968
hsa00450	Selenoamino acid metabolism	creatinine	0.0474546	0.0217737	0.0486903
hsa00450	Selenoamino acid metabolism	GammaGTUL	0.053915	0.025464	0.0466907
hsa05131	Shigellosis	abpildfa	0.0268509	0.0175521	0.0388922
hsa05131	Shigellosis	abpilpta	0.0286683	0.0090466	0.0167966
hsa05131	Shigellosis	abpirpta	0.0283414	0.021134	0.0374925
hsa05131	Shigellosis	CIMT	0.0282331	0.00579389	0.0130974
hsa05131	Shigellosis	ddimer	0.0318478	0.0026752	0.00469906
hsa05131	Shigellosis	fvc	0.0282331	0.0191329	0.0355929
hsa05131	Shigellosis	weight	0.0314959	0.00692867	0.0146971
hsa05222	Small cell lung cancer	bicepsskin	0.0117283	0.0109913	0.0480904
hsa05222	Small cell lung cancer	weight	0.0111157	0.00392932	0.0218956
hsa04130	SNARE interactions in vesicular transport	hba1c	0.0232199	0.00877352	0.0177964
hsa04130	SNARE interactions in vesicular transport	weight	0.0235747	0.00821537	0.0179964
hsa00600	Sphingolipid metabolism	avsbp	0.0175031	0.009691	0.0229954
hsa03040	Spliceosome	abpi	0.114884	0.0849276	0.0415917
hsa05150	Staphylococcus aureus infection	alb	0.0293567	0.0204646	0.0321936
hsa05150	Staphylococcus aureus infection	waistheight	0.0288675	0.00461019	0.0109978
hsa05150	Staphylococcus aureus infection	waisthip	0.0289649	1.62986e-05	9.998e-05
hsa00500	Starch and sucrose metabolism	alb	0.00745731	0.000464476	0.00609878
hsa00100	Steroid biosynthesis	fexpratio	0.025747	0.00688814	0.0144971
hsa00140	Steroid hormone biosynthesis	alb	0.0150644	8.61031e-05	0.00159968
hsa00140	Steroid hormone biosynthesis	fev	0.0139287	0.0106239	0.0445911
hsa00140	Steroid hormone biosynthesis	GammaGTUL	0.0131336	0.00323125	0.0194961
hsa00920	Sulfur metabolism	abpilba	0.0255725	0.00530609	0.0427914
hsa00920	Sulfur metabolism	abpirpta	0.0254719	0.00504133	0.0363927
hsa04122	Sulfur relay system	uricacid	0.0269015	0.00510067	0.0137972
hsa05322	Systemic lupus erythematosus	pef	0.0319585	0.0208618	0.0383923
hsa05322	Systemic lupus erythematosus	waistheight	0.0372814	0.0101934	0.0163967
hsa05322	Systemic lupus erythematosus	waisthip	0.0374183	0.0128926	0.0187962
hsa04742	Taste transduction	abpilpta	0.0151017	0.00897033	0.0269946
hsa04742	Taste transduction	abpirdfa	0.0146139	0.00735451	0.024795
hsa04742	Taste transduction	avdbp	0.0150469	0.00644241	0.0236953
hsa04742	Taste transduction	calcium	0.0158839	0.00662265	0.0253949
hsa04742	Taste transduction	creatinine	0.0133191	6.33218e-05	0.0004999
hsa00430	Taurine and hypotaurine metabolism	GammaGTUL	0.012874	0.00161464	0.00929814
hsa00730	Thiamine metabolism	abpi	0.00578695	0	9.998e-05
hsa05216	Thyroid cancer	abpi	0.0176232	3.8555e-05	0.00109978
hsa05216	Thyroid cancer	abpilpta	0.0183919	0.0101079	0.0322935
hsa05216	Thyroid cancer	alb	0.0196829	0.0116996	0.0373925
hsa05216	Thyroid cancer	calcium	0.0191221	0.00768438	0.0340932
hsa05216	Thyroid cancer	insulin	0.0188155	0.00847632	0.0335933
hsa05216	Thyroid cancer	uricacid	0.0172187	0.00880367	0.0268946
hsa05216	Thyroid cancer	waistheight	0.0199994	0.00883389	0.034993
hsa04530	Tight junction	hba1c	0.00746744	0.0006264	0.00859828
hsa04620	Toll-like receptor signaling pathway	b12	0.048501	0.00445199	0.00539892
hsa00380	Tryptophan metabolism	cortisol1	0.0222601	0.0117816	0.0259948
hsa00380	Tryptophan metabolism	cortisol2	0.0222601	0.0117816	0.0259948
hsa00380	Tryptophan metabolism	ddimer	0.0261044	0.000250296	0.00069986
hsa04940	Type I diabetes mellitus	calcium	0.0310087	0.00361523	0.0105979
hsa04940	Type I diabetes mellitus	CIMT	0.0283279	0.0127405	0.034793
hsa04940	Type I diabetes mellitus	GammaGTUL	0.0267455	0.000967008	0.00179964
hsa04940	Type I diabetes mellitus	pef	0.0268318	0.00314035	0.00969806
hsa04930	Type II diabetes mellitus	abpilba	0.0137554	0.011458	0.0481904
hsa04930	Type II diabetes mellitus	height	0.0121091	0.00948032	0.040192
hsa00350	Tyrosine metabolism	b12	0.0362456	0.00842516	0.0135973
hsa04120	Ubiquitin mediated proteolysis	b12	0.0272552	0.00532529	0.0111978
hsa04120	Ubiquitin mediated proteolysis	cholratio	0.0305594	0.0194362	0.0342931
hsa04120	Ubiquitin mediated proteolysis	ddimer	0.031357	0.00232904	0.0044991
hsa04120	Ubiquitin mediated proteolysis	ldl	0.0288445	0.00674994	0.0124975
hsa00290	Valine, leucine and isoleucine biosynthesis	avsbp	0.0187831	0.00313848	0.0223955
hsa00280	Valine, leucine and isoleucine degradation	ddimer	0.0152552	0.00722834	0.0209958
hsa00280	Valine, leucine and isoleucine degradation	uricacid	0.0263953	0.020483	0.0431914
hsa04270	Vascular smooth muscle contraction	glucose	0.00456322	5.09267e-05	0.00179964
hsa04270	Vascular smooth muscle contraction	height	0.00524239	0.0033742	0.0362927
hsa04270	Vascular smooth muscle contraction	triglycerides	0.00419609	0.0010868	0.0189962
hsa04270	Vascular smooth muscle contraction	uricacid	0.0045737	0.00173399	0.0253949
hsa04962	Vasopressin-regulated water reabsorption	abpildfa	0.0175661	0.00198483	0.00509898
hsa04962	Vasopressin-regulated water reabsorption	avdbp	0.0182691	0.00204989	0.00529894
hsa04962	Vasopressin-regulated water reabsorption	ddimer	0.0200802	0.0100548	0.0237952
hsa04370	VEGF signaling pathway	abpildfa	0.0311111	0.026212	0.044791
hsa05110	Vibrio cholerae infection	cortisol1	0.0178367	0.00118839	0.00609878
hsa05110	Vibrio cholerae infection	cortisol2	0.0178367	0.00118839	0.00609878
hsa05110	Vibrio cholerae infection	pp	0.0203635	0.0141071	0.0422915
hsa05416	Viral myocarditis	abpilpta	0.0151095	0.0129241	0.0372925
hsa05416	Viral myocarditis	fexpratio	0.0142994	0.00351523	0.0154969
hsa05416	Viral myocarditis	fibrinogen	0.0169834	0.0112582	0.0307938
hsa05416	Viral myocarditis	folate	0.0198284	0.00768576	0.0231954
hsa05416	Viral myocarditis	pef	0.0138423	0.00761056	0.025095
hsa00750	Vitamin B6 metabolism	b12	0.0286001	0.00259967	0.0406919
hsa00750	Vitamin B6 metabolism	uricacid	0.0281392	0.00248554	0.0488902
hsa04310	Wnt signaling pathway	triglycerides	0.0112019	0.00795338	0.0362927
