# Supplementary material for: Uncovering Networks from Genome-Wide Association Studies via Circular Genomic Permutation
Source: G3 (Bethesda). 2012 Sep 1;2(9):1067–75. doi: 10.1534/g3.112.002618 (PMC3429921; doi:10.1534/g3.112.002618)
Supplement: Supporting Information [file supp_2.9.1067_TableS3.xlsx]

## Sheet: SignificantAt20kb_ST3
Pathway ID	Name	Trait	Threshold	Hypergeometric Theoretical P-Value	Hypergeometric Empirical P-Value
hsa02010	ABC transporters	abpilpta	0.0046484	0.00108417	0.0206959
hsa02010	ABC transporters	GammaGTUL	0.00494623	0.00334728	0.0460908
hsa02010	ABC transporters	hba1c	0.00439972	0.0011702	0.0205959
hsa02010	ABC transporters	waistheight	0.00521913	0.00082498	0.0212957
hsa02010	ABC transporters	waisthip	0.00512686	7.43649e-07	9.998e-05
hsa05221	Acute myeloid leukemia	hba1c	0.0117496	0.00255642	0.00779844
hsa05221	Acute myeloid leukemia	insulin	0.0132433	0.00730414	0.0235953
hsa04520	Adherens junction	creatinine	0.00459424	0.00358629	0.0359928
hsa04520	Adherens junction	triglycerides	0.004152	0.00348073	0.0462907
hsa04920	Adipocytokine signaling pathway	CIMT	0.0145496	5.97137e-05	0.00069986
hsa04920	Adipocytokine signaling pathway	ddimer	0.0100543	0.00775693	0.0326935
hsa04920	Adipocytokine signaling pathway	fexpratio	0.01405	0.0134847	0.0494901
hsa04920	Adipocytokine signaling pathway	vwf	0.0113248	0.0056054	0.0334933
hsa00250	Alanine, aspartate and glutamate metabolism	fvc	0.022527	0.0119971	0.0358928
hsa05330	Allograft rejection	abpildfa	0.00925047	0.00434782	0.0342931
hsa05330	Allograft rejection	fexpratio	0.0100171	0.00127306	0.0170966
hsa05330	Allograft rejection	GammaGTUL	0.00981083	0.00031847	0.0105979
hsa05330	Allograft rejection	insulin	0.0103966	0.000379305	0.00839832
hsa05330	Allograft rejection	pef	0.0089796	4.77004e-05	0.00339932
hsa05010	Alzheimer's disease	b12	0.0229622	0.0162831	0.0380924
hsa05010	Alzheimer's disease	fexpratio	0.0228246	0.000835806	0.00259948
hsa00520	Amino sugar and nucleotide sugar metabolism	cholratio	0.0287142	0.0234184	0.0427914
hsa00520	Amino sugar and nucleotide sugar metabolism	waistheight	0.0283102	0.00588268	0.015197
hsa00970	Aminoacyl-tRNA biosynthesis	abpilpta	0.0278579	0.0165973	0.0288942
hsa00970	Aminoacyl-tRNA biosynthesis	abpirdfa	0.0263786	0.00510373	0.0103979
hsa00970	Aminoacyl-tRNA biosynthesis	bmi	0.0270346	0.0036218	0.0106979
hsa00970	Aminoacyl-tRNA biosynthesis	bodyfatIMP	0.0288052	0.0152798	0.0287942
hsa00970	Aminoacyl-tRNA biosynthesis	cholratio	0.0289119	0.00195164	0.0024995
hsa00970	Aminoacyl-tRNA biosynthesis	subscapskin	0.0278579	0.0153102	0.0311938
hsa00970	Aminoacyl-tRNA biosynthesis	tricepsskin	0.0284342	0.00141171	0.0029994
hsa00970	Aminoacyl-tRNA biosynthesis	UreamgdL	0.0282237	0.0170218	0.0296941
hsa00970	Aminoacyl-tRNA biosynthesis	waistheight	0.0280143	0.000316522	0.0009998
hsa05146	Amoebiasis	calcium	0.00293323	0.00132769	0.0303939
hsa05014	Amyotrophic lateral sclerosis (ALS)	cholratio	0.0115514	0.00822397	0.0276945
hsa05014	Amyotrophic lateral sclerosis (ALS)	GPTUL	0.0110536	0.00332719	0.0158968
hsa05014	Amyotrophic lateral sclerosis (ALS)	UreamgdL	0.0110808	0.00705196	0.0242951
hsa04612	Antigen processing and presentation	cholesterol	0.0238172	0.00346915	0.0117976
hsa04612	Antigen processing and presentation	creatinine	0.0227786	0.0199169	0.045091
hsa04612	Antigen processing and presentation	GammaGTUL	0.0152965	0.00441904	0.0229954
hsa04612	Antigen processing and presentation	hdl	0.018973	0.00376492	0.0124975
hsa04612	Antigen processing and presentation	insulin	0.0166779	0.00195021	0.010098
hsa04612	Antigen processing and presentation	pef	0.0159352	0.00329298	0.0142971
hsa04210	Apoptosis	avdbp	0.0176764	0.00660689	0.0228954
hsa04210	Apoptosis	fexpratio	0.018298	0.000195884	0.00109978
hsa00590	Arachidonic acid metabolism	cholesterol	0.0128393	0.00791711	0.0305939
hsa00590	Arachidonic acid metabolism	cortisol1	0.0136309	0.00297848	0.0157968
hsa00590	Arachidonic acid metabolism	cortisol2	0.0136309	0.00297848	0.0157968
hsa00590	Arachidonic acid metabolism	glucose	0.0146726	0.00846637	0.0320936
hsa00590	Arachidonic acid metabolism	waisthip	0.016465	0.0124271	0.0354929
hsa00330	Arginine and proline metabolism	ddimer	0.0381358	0.0136317	0.020196
hsa00330	Arginine and proline metabolism	ldl	0.0385138	0.0102415	0.0178964
hsa00330	Arginine and proline metabolism	tpa	0.0228459	0.013362	0.024795
hsa00330	Arginine and proline metabolism	weight	0.0383623	0.0218062	0.0426915
hsa05412	Arrhythmogenic right ventricular cardiomyopathy (ARVC)	creatinine	0.00167337	0.00154039	0.0454909
hsa05412	Arrhythmogenic right ventricular cardiomyopathy (ARVC)	fexpratio	0.00104187	2.38581e-05	0.00539892
hsa05412	Arrhythmogenic right ventricular cardiomyopathy (ARVC)	glucose	0.00101092	1.45437e-06	0.00059988
hsa05412	Arrhythmogenic right ventricular cardiomyopathy (ARVC)	waistheight	0.00113119	0.000226734	0.0157968
hsa00053	Ascorbate and aldarate metabolism	alb	0.00387831	7.07084e-07	0.00109978
hsa00053	Ascorbate and aldarate metabolism	fvc	0.00339805	0.00126618	0.0345931
hsa05310	Asthma	cholesterol	0.00909273	0.000716212	0.00969806
hsa05310	Asthma	GammaGTUL	0.00997255	0.00386983	0.0281944
hsa05310	Asthma	hdl	0.00909273	0.00346406	0.0230954
hsa05310	Asthma	insulin	0.0101597	0.00100726	0.0121976
hsa05310	Asthma	pef	0.00892057	0.00315898	0.0254949
hsa05320	Autoimmune thyroid disease	insulin	0.0114201	0.00788466	0.0381924
hsa05320	Autoimmune thyroid disease	pef	0.00961348	0.000124665	0.00439912
hsa05100	Bacterial invasion of epithelial cells	ddimer	0.0102449	0.0100855	0.0482903
hsa05217	Basal cell carcinoma	abpirba	0.0209038	0.0109878	0.0335933
hsa03022	Basal transcription factors	abpilba	0.0333475	0.0188513	0.0331934
hsa03022	Basal transcription factors	abpirba	0.0316438	0.0039544	0.0114977
hsa03022	Basal transcription factors	avsbp	0.0315899	0.00519407	0.0104979
hsa03022	Basal transcription factors	calcium	0.0325705	0.0158167	0.0352929
hsa03022	Basal transcription factors	CIMT	0.031054	0.0154394	0.0307938
hsa03410	Base excision repair	abpildfa	0.0291769	0.0146772	0.0323935
hsa03410	Base excision repair	abpirdfa	0.0298454	0.0169898	0.0293941
hsa03410	Base excision repair	vwf	0.0246502	0.00860318	0.0216957
hsa00410	beta-Alanine metabolism	Rate	0.00808566	0.00258617	0.0215957
hsa01040	Biosynthesis of unsaturated fatty acids	bicepsskin	0.0109166	0.000544924	0.00579884
hsa05219	Bladder cancer	abpi	0.02774	0.0158205	0.0472905
hsa05219	Bladder cancer	glucose	0.0148288	0.00643673	0.0222955
hsa05219	Bladder cancer	hipcir	0.0144884	0.00666416	0.0263947
hsa05219	Bladder cancer	uricacid	0.0147665	0.0101528	0.0246951
hsa05219	Bladder cancer	weight	0.0140637	0.00553443	0.0223955
hsa00650	Butanoate metabolism	abpilpta	0.0397973	0.00668715	0.0184963
hsa00650	Butanoate metabolism	hba1c	0.0238938	0.0238938	0.05009
hsa00524	Butirosin and neomycin biosynthesis	cholesterol	0.00613276	0.000414495	0.0242951
hsa00524	Butirosin and neomycin biosynthesis	headcir	0.00674379	0.000512526	0.0271946
hsa00232	Caffeine metabolism	b12	0.0187676	0.00284937	0.0237952
hsa00232	Caffeine metabolism	GPTUL	0.0210165	0.0032919	0.0272945
hsa00232	Caffeine metabolism	UreamgdL	0.0203418	0.000190341	0.00159968
hsa00232	Caffeine metabolism	uricacid	0.0201458	0.00326907	0.0236953
hsa04020	Calcium signaling pathway	abpildfa	0.00124938	0.000339437	0.0231954
hsa04020	Calcium signaling pathway	abpirdfa	0.00114445	0.001116	0.0492901
hsa04020	Calcium signaling pathway	abpirpta	0.000952092	0.000920856	0.0487902
hsa04020	Calcium signaling pathway	avdbp	0.00134067	0.00118596	0.0464907
hsa04020	Calcium signaling pathway	b12	0.00141675	0.000636164	0.0307938
hsa04973	Carbohydrate digestion and absorption	glucose	0.00977108	0.0044427	0.0281944
hsa04260	Cardiac muscle contraction	fexpratio	0.0132168	0.00157821	0.00909818
hsa04260	Cardiac muscle contraction	glucose	0.0136235	0.00143224	0.00779844
hsa04514	Cell adhesion molecules (CAMs)	abpilba	0.0014593	0.000876121	0.035193
hsa04514	Cell adhesion molecules (CAMs)	abpirpta	0.0013183	0.00056143	0.0311938
hsa04514	Cell adhesion molecules (CAMs)	fexpratio	0.00178871	0.00133027	0.0437912
hsa04514	Cell adhesion molecules (CAMs)	fvc	0.00170032	0.00159623	0.0486903
hsa04514	Cell adhesion molecules (CAMs)	pef	0.00171617	0.000404741	0.0219956
hsa04110	Cell cycle	hipcir	0.0338037	0.0137475	0.0206959
hsa05142	Chagas disease (American trypanosomiasis)	cholesterol	0.00979492	0.00846464	0.0415917
hsa05142	Chagas disease (American trypanosomiasis)	cortisol1	0.00963069	0.0040765	0.0257948
hsa05142	Chagas disease (American trypanosomiasis)	cortisol2	0.00963069	0.0040765	0.0257948
hsa05142	Chagas disease (American trypanosomiasis)	GammaGTUL	0.0106149	0.000355774	0.00429914
hsa05142	Chagas disease (American trypanosomiasis)	hba1c	0.00924557	0.00629876	0.0422915
hsa04062	Chemokine signaling pathway	abpirdfa	0.00830542	0.00704063	0.044791
hsa04062	Chemokine signaling pathway	Rate	0.00801207	0.00452959	0.0329934
hsa05220	Chronic myeloid leukemia	cholesterol	0.0119854	0.00355048	0.015097
hsa05220	Chronic myeloid leukemia	cortisol1	0.012927	0.00943239	0.0354929
hsa05220	Chronic myeloid leukemia	cortisol2	0.012927	0.00943239	0.0354929
hsa05220	Chronic myeloid leukemia	hba1c	0.0127839	0.0055042	0.0240952
hsa04710	Circadian rhythm - mammal	hba1c	0.0102857	0.000111373	0.00139972
hsa00020	Citrate cycle (TCA cycle)	cholesterol	0.0440675	0.0226472	0.0437912
hsa00020	Citrate cycle (TCA cycle)	creatinine	0.0403826	0.00611582	0.0140972
hsa00020	Citrate cycle (TCA cycle)	vwf	0.0377555	0.00381434	0.009998
hsa04966	Collecting duct acid secretion	abpirpta	0.0296484	0.0138992	0.0390922
hsa04966	Collecting duct acid secretion	triglycerides	0.0328484	0.0193387	0.0411918
hsa04966	Collecting duct acid secretion	waisthip	0.0334542	0.0173328	0.0414917
hsa05210	Colorectal cancer	bodyfatIMP	0.0102439	0.00740932	0.0387922
hsa05210	Colorectal cancer	fexpratio	0.00954998	0.00257849	0.0193961
hsa05210	Colorectal cancer	hipcir	0.0103541	0.0024776	0.0183963
hsa05210	Colorectal cancer	subscapskin	0.00989215	0.00742924	0.039892
hsa04610	Complement and coagulation cascades	abpi	0.00925308	0.00186362	0.0145971
hsa04610	Complement and coagulation cascades	height	0.00906941	0.000315142	0.00339932
hsa00460	Cyanoamino acid metabolism	GammaGTUL	0.0205191	0.00273067	0.0175965
hsa00270	Cysteine and methionine metabolism	abpi	0.0341487	0.0180781	0.0481904
hsa00270	Cysteine and methionine metabolism	bodyfatIMP	0.0397983	0.00215708	0.0044991
hsa00270	Cysteine and methionine metabolism	Rate	0.0188782	0.00838645	0.0182963
hsa00270	Cysteine and methionine metabolism	supraskin	0.0354909	0.00599603	0.0162967
hsa04060	Cytokine-cytokine receptor interaction	avdbp	0.0124225	0.00405537	0.0245951
hsa04623	Cytosolic DNA-sensing pathway	abpirpta	0.0393543	0.0261317	0.0356929
hsa04623	Cytosolic DNA-sensing pathway	GammaGTUL	0.0400515	0.0278708	0.0389922
hsa04623	Cytosolic DNA-sensing pathway	subscapskin	0.0423563	0.0275385	0.035093
hsa04623	Cytosolic DNA-sensing pathway	supraskin	0.0381358	0.00825948	0.0156969
hsa00472	D-Arginine and D-ornithine metabolism	fev	0	0	0.00019996
hsa00472	D-Arginine and D-ornithine metabolism	fvc	0	0	0.00019996
hsa00472	D-Arginine and D-ornithine metabolism	height	0	0	0.00019996
hsa00472	D-Arginine and D-ornithine metabolism	pef	0	0	0.00019996
hsa00471	D-Glutamine and D-glutamate metabolism	cholesterol	0.0410369	0.00342488	0.0329934
hsa00471	D-Glutamine and D-glutamate metabolism	ldl	0.0433585	0.00361638	0.0308938
hsa00471	D-Glutamine and D-glutamate metabolism	supraskin	0.041468	0.00331518	0.0344931
hsa00471	D-Glutamine and D-glutamate metabolism	weight	0.0429483	0.00329876	0.0356929
hsa05414	Dilated cardiomyopathy (DCM)	abpilpta	0.00150127	0.00148078	0.0494901
hsa05414	Dilated cardiomyopathy (DCM)	abpirdfa	0.00169242	0.000500391	0.0257948
hsa05414	Dilated cardiomyopathy (DCM)	fexpratio	0.00155536	0.000438896	0.0215957
hsa05414	Dilated cardiomyopathy (DCM)	glucose	0.00151314	0.00104447	0.0322935
hsa05414	Dilated cardiomyopathy (DCM)	hipcir	0.00160483	0.000415149	0.0186963
hsa03030	DNA replication	abpildfa	0.0361752	0.00182103	0.00429914
hsa03030	DNA replication	abpirba	0.0376994	0.00595626	0.0172965
hsa03030	DNA replication	abpirdfa	0.0361127	0.0236861	0.0443911
hsa03030	DNA replication	abpirpta	0.0366785	0.0222197	0.0454909
hsa03030	DNA replication	alb	0.0200341	0.00982019	0.0190962
hsa03030	DNA replication	avsbp	0.038347	0.00776593	0.0153969
hsa00982	Drug metabolism - cytochrome P450	alb	0.0100831	1.21774e-05	0.00079984
hsa00982	Drug metabolism - cytochrome P450	fvc	0.00863835	0.000952525	0.0110978
hsa00983	Drug metabolism - other enzymes	alb	0.0110237	1.57172e-05	0.00129974
hsa00983	Drug metabolism - other enzymes	fvc	0.00952006	0.00231048	0.020096
hsa04512	ECM-receptor interaction	bmi	0.00187253	0.000973033	0.030094
hsa04512	ECM-receptor interaction	weight	0.00183749	0.00105274	0.0367926
hsa04144	Endocytosis	abpi	0.00636216	0.00216124	0.0223955
hsa04144	Endocytosis	abpilba	0.00593464	0.00332211	0.0320936
hsa04144	Endocytosis	avsbp	0.0054614	0.00129998	0.0160968
hsa04144	Endocytosis	CIMT	0.00614663	0.00356295	0.0339932
hsa04144	Endocytosis	ddimer	0.0054614	0.000274015	0.00569886
hsa04144	Endocytosis	supraskin	0.00584938	0.000314374	0.00479904
hsa04144	Endocytosis	triglycerides	0.00599251	0.00557512	0.0467906
hsa05213	Endometrial cancer	abpilba	0.0076452	0.00450093	0.0223955
hsa05213	Endometrial cancer	fexpratio	0.00737992	0.00355529	0.0219956
hsa05120	Epithelial cell signaling in Helicobacter pylori infection	abpi	0.0166003	0.00989077	0.0332933
hsa05120	Epithelial cell signaling in Helicobacter pylori infection	abpilpta	0.0175248	0.00245975	0.0094981
hsa05120	Epithelial cell signaling in Helicobacter pylori infection	abpirpta	0.0162157	0.00068078	0.00319936
hsa05120	Epithelial cell signaling in Helicobacter pylori infection	bodyfatIMP	0.0179328	0.0141898	0.0438912
hsa05120	Epithelial cell signaling in Helicobacter pylori infection	fev	0.0166434	8.29728e-05	0.00059988
hsa05120	Epithelial cell signaling in Helicobacter pylori infection	fvc	0.01766	0.00230152	0.00739852
hsa05120	Epithelial cell signaling in Helicobacter pylori infection	triglycerides	0.0189607	0.00934821	0.0326935
hsa05120	Epithelial cell signaling in Helicobacter pylori infection	vwf	0.0131625	0.0056054	0.0244951
hsa04012	ErbB signaling pathway	abpilba	0.00530728	0.00503714	0.0467906
hsa04012	ErbB signaling pathway	abpirpta	0.004733	0.00369377	0.0369926
hsa04012	ErbB signaling pathway	cortisol1	0.00543235	0.000483671	0.00679864
hsa04012	ErbB signaling pathway	cortisol2	0.00543235	0.000483671	0.00679864
hsa00062	Fatty acid elongation in mitochondria	bicepsskin	0.0303834	0.000398222	0.00579884
hsa00062	Fatty acid elongation in mitochondria	cortisol1	0.028779	0.00466625	0.0354929
hsa00062	Fatty acid elongation in mitochondria	cortisol2	0.028779	0.00466625	0.0354929
hsa00062	Fatty acid elongation in mitochondria	ddimer	0.0305265	0.00565619	0.0383923
hsa00062	Fatty acid elongation in mitochondria	subscapskin	0.0295891	0.00499347	0.0326935
hsa00062	Fatty acid elongation in mitochondria	supraskin	0.0279544	0.00437613	0.0330934
hsa00062	Fatty acid elongation in mitochondria	tricepsskin	0.0295047	0.000422612	0.0064987
hsa00071	Fatty acid metabolism	alb	0.0166263	0.0112833	0.0338932
hsa00071	Fatty acid metabolism	ddimer	0.0170127	0.0107927	0.0324935
hsa00071	Fatty acid metabolism	fexpratio	0.0148238	0.00256941	0.014797
hsa00071	Fatty acid metabolism	Rate	0.0155726	0.00954437	0.0322935
hsa04664	Fc epsilon RI signaling pathway	abpilba	0.00576326	0.00563628	0.0481904
hsa04664	Fc epsilon RI signaling pathway	abpilpta	0.0059317	0.00206725	0.0228954
hsa04664	Fc epsilon RI signaling pathway	avsbp	0.00552689	0.00473422	0.0403919
hsa04664	Fc epsilon RI signaling pathway	cholesterol	0.00806357	0.00136781	0.015197
hsa04666	Fc gamma R-mediated phagocytosis	abpilba	0.00362194	0.00308641	0.0425915
hsa04666	Fc gamma R-mediated phagocytosis	insulin	0.00569261	0.00308641	0.0375925
hsa04666	Fc gamma R-mediated phagocytosis	subscapskin	0.0049241	0.00242921	0.0312937
hsa04510	Focal adhesion	avsbp	0.00122881	0.000318758	0.0220956
hsa04510	Focal adhesion	glucose	0.00121464	0.00021652	0.0170966
hsa00790	Folate biosynthesis	weight	0.0145228	0.00230507	0.0131974
hsa04540	Gap junction	insulin	0.00359653	0.00308641	0.0436913
hsa04540	Gap junction	pp	0.00555811	0.0051659	0.0473905
hsa04540	Gap junction	triglycerides	0.00344717	0.000266434	0.00629874
hsa04971	Gastric acid secretion	abpirdfa	0.0029073	0.00236653	0.0390922
hsa05214	Glioma	abpirpta	0.00919469	0.00346459	0.0232953
hsa05214	Glioma	cortisol1	0.00969936	0.00839322	0.0488902
hsa05214	Glioma	cortisol2	0.00969936	0.00839322	0.0488902
hsa00480	Glutathione metabolism	bicepsskin	0.0289209	0.00505471	0.0132973
hsa00480	Glutathione metabolism	cortisol1	0.0270254	0.0142274	0.0273945
hsa00480	Glutathione metabolism	cortisol2	0.0270254	0.0142274	0.0273945
hsa00480	Glutathione metabolism	subscapskin	0.0282413	0.00180105	0.00479904
hsa00480	Glutathione metabolism	supraskin	0.0262184	0.0126819	0.0259948
hsa00480	Glutathione metabolism	weight	0.0277947	0.00130067	0.00429914
hsa00561	Glycerolipid metabolism	GammaGTUL	0.0109374	0.000813525	0.00919816
hsa00561	Glycerolipid metabolism	ldl	0.0115866	0.00752669	0.0439912
hsa00564	Glycerophospholipid metabolism	fibrinogen	0.0108195	0.00334041	0.0229954
hsa00564	Glycerophospholipid metabolism	height	0.0101341	0.0088957	0.0424915
hsa00260	Glycine, serine and threonine metabolism	fvc	0.0154015	0.00641928	0.0206959
hsa00260	Glycine, serine and threonine metabolism	triglycerides	0.0162158	0.00226284	0.00769846
hsa00010	Glycolysis / Gluconeogenesis	headcir	0.017059	0.013966	0.0336933
hsa00532	Glycosaminoglycan biosynthesis - chondroitin sulfate	pp	0.0118321	0.00013189	0.00219956
hsa00534	Glycosaminoglycan biosynthesis - heparan sulfate	b12	0.00689914	0.00320221	0.0271946
hsa00534	Glycosaminoglycan biosynthesis - heparan sulfate	creatinine	0.0061969	0.00230909	0.0228954
hsa00534	Glycosaminoglycan biosynthesis - heparan sulfate	GPTUL	0.00821719	0.00407576	0.0334933
hsa00533	Glycosaminoglycan biosynthesis - keratan sulfate	height	0.00900078	0.0021275	0.0130974
hsa00531	Glycosaminoglycan degradation	fev	0.0241684	0.00899781	0.0339932
hsa00531	Glycosaminoglycan degradation	insulin	0.025272	0.00946872	0.0380924
hsa00531	Glycosaminoglycan degradation	waistheight	0.0248543	0.0078265	0.035193
hsa00604	Glycosphingolipid biosynthesis - ganglio series	waisthip	0.00959054	0.000380109	0.00659868
hsa00603	Glycosphingolipid biosynthesis - globo series	abpildfa	0.0288311	0.00832107	0.044791
hsa00603	Glycosphingolipid biosynthesis - globo series	b12	0.0280631	0.00969037	0.0471906
hsa00603	Glycosphingolipid biosynthesis - globo series	cholesterol	0.0271721	0.00825062	0.0491902
hsa00603	Glycosphingolipid biosynthesis - globo series	cholratio	0.00796167	0.00177491	0.0119976
hsa00603	Glycosphingolipid biosynthesis - globo series	supraskin	0.00685773	0.000142375	0.00269946
hsa00603	Glycosphingolipid biosynthesis - globo series	UreamgdL	0.0310287	0.000200014	0.00229954
hsa00603	Glycosphingolipid biosynthesis - globo series	waisthip	0.00783687	0.000222589	0.0019996
hsa00601	Glycosphingolipid biosynthesis - lacto and neolacto series	abpildfa	0.0225362	9.4391e-05	0.00159968
hsa00601	Glycosphingolipid biosynthesis - lacto and neolacto series	waisthip	0.00975186	2.49232e-05	0.00039992
hsa00563	Glycosylphosphatidylinositol(GPI)-anchor biosynthesis	abpi	0.0188762	0.00573125	0.0173965
hsa00563	Glycosylphosphatidylinositol(GPI)-anchor biosynthesis	bmi	0.0196473	0.00578552	0.0180964
hsa00563	Glycosylphosphatidylinositol(GPI)-anchor biosynthesis	creatinine	0.016915	0.00598417	0.0165967
hsa00563	Glycosylphosphatidylinositol(GPI)-anchor biosynthesis	hba1c	0.020344	0.00831255	0.0216957
hsa00563	Glycosylphosphatidylinositol(GPI)-anchor biosynthesis	pp	0.0200887	0.00153842	0.00659868
hsa00563	Glycosylphosphatidylinositol(GPI)-anchor biosynthesis	weight	0.0201523	0.00600656	0.0180964
hsa00630	Glyoxylate and dicarboxylate metabolism	folate	0.0181568	0.0049319	0.0233953
hsa00630	Glyoxylate and dicarboxylate metabolism	hipcir	0.0210569	0.00601675	0.0241952
hsa04912	GnRH signaling pathway	abpi	0.00393201	2.09997e-05	0.00109978
hsa05332	Graft-versus-host disease	cholesterol	0.00923092	0.00428979	0.0304939
hsa05332	Graft-versus-host disease	fexpratio	0.0102055	0.00483487	0.0345931
hsa05332	Graft-versus-host disease	GammaGTUL	0.0101005	6.5743e-05	0.00519896
hsa05332	Graft-versus-host disease	insulin	0.0108089	0.000379305	0.00589882
hsa05332	Graft-versus-host disease	pef	0.00907563	4.77004e-05	0.00329934
hsa04340	Hedgehog signaling pathway	abpildfa	0.021025	0.00598222	0.0195961
hsa04340	Hedgehog signaling pathway	abpilpta	0.014933	0.00281688	0.00859828
hsa04340	Hedgehog signaling pathway	abpirba	0.0222697	0.00534553	0.0214957
hsa04340	Hedgehog signaling pathway	abpirdfa	0.0215662	0.00257749	0.00839832
hsa04340	Hedgehog signaling pathway	abpirpta	0.0145526	0.000734433	0.00369926
hsa04340	Hedgehog signaling pathway	height	0.018826	0.0175357	0.0482903
hsa04640	Hematopoietic cell lineage	bmi	0.0131992	0.00335193	0.0184963
hsa04640	Hematopoietic cell lineage	bodyfatIMP	0.0140642	0.000767829	0.00519896
hsa04640	Hematopoietic cell lineage	cortisol1	0.0137051	0.010313	0.0357928
hsa04640	Hematopoietic cell lineage	cortisol2	0.0137051	0.010313	0.0357928
hsa04640	Hematopoietic cell lineage	creatinine	0.0114227	0.00866197	0.0338932
hsa04640	Hematopoietic cell lineage	insulin	0.0141449	0.00261073	0.0154969
hsa04640	Hematopoietic cell lineage	subscapskin	0.013824	0.0051799	0.0205959
hsa05160	Hepatitis C	fexpratio	0.0168711	0.00185499	0.00939812
hsa05160	Hepatitis C	folate	0.0191639	0.00996035	0.0292941
hsa05160	Hepatitis C	fvc	0.0168131	0.00946924	0.0315937
hsa05160	Hepatitis C	hba1c	0.0165254	0.000228385	0.00159968
hsa00340	Histidine metabolism	fvc	0.0143278	0.00641928	0.0262947
hsa03440	Homologous recombination	creatinine	0.0296176	0.0038615	0.0130974
hsa03440	Homologous recombination	fev	0.014376	0.00524286	0.0159968
hsa03440	Homologous recombination	height	0.0303023	0.0169568	0.0466907
hsa05016	Huntington's disease	fexpratio	0.038165	0.00515377	0.0059988
hsa05410	Hypertrophic cardiomyopathy (HCM)	fexpratio	0.0023934	0.000756846	0.0214957
hsa05410	Hypertrophic cardiomyopathy (HCM)	glucose	0.00256758	0.000675895	0.0164967
hsa05410	Hypertrophic cardiomyopathy (HCM)	tpa	0.00278248	0.00119745	0.0319936
hsa00562	Inositol phosphate metabolism	cortisol1	0.0107592	0.000237026	0.00209958
hsa00562	Inositol phosphate metabolism	cortisol2	0.0107592	0.000237026	0.00209958
hsa00562	Inositol phosphate metabolism	supraskin	0.0101388	0.00627018	0.0402919
hsa00562	Inositol phosphate metabolism	waistheight	0.0113512	0.002544	0.019896
hsa04910	Insulin signaling pathway	abpi	0.0125566	0.00815021	0.0342931
hsa04910	Insulin signaling pathway	uricacid	0.0114473	0.00314589	0.0194961
hsa04672	Intestinal immune network for IgA production	abpirdfa	0.0153905	0.0121271	0.0478904
hsa04672	Intestinal immune network for IgA production	cholesterol	0.0153561	0.0032798	0.0204959
hsa04672	Intestinal immune network for IgA production	pef	0.0153561	0.000239881	0.00259948
hsa04672	Intestinal immune network for IgA production	weight	0.0155286	0.00296703	0.019896
hsa04630	Jak-STAT signaling pathway	fev	0.0153693	0.0135168	0.0452909
hsa05140	Leishmaniasis	calcium	0.0128682	0.010284	0.0484903
hsa05140	Leishmaniasis	fexpratio	0.0116765	0.00408121	0.0238952
hsa05140	Leishmaniasis	GammaGTUL	0.0110832	0.00441904	0.0274945
hsa05140	Leishmaniasis	hba1c	0.0119985	0.00528233	0.0266947
hsa05140	Leishmaniasis	pef	0.0119335	0.00868573	0.0387922
hsa04670	Leukocyte transendothelial migration	alb	0.00821934	0.00222488	0.0210958
hsa04670	Leukocyte transendothelial migration	fexpratio	0.0075178	0.000193644	0.00309938
hsa00591	Linoleic acid metabolism	creatinine	0.00976773	0.0038615	0.024995
hsa00591	Linoleic acid metabolism	waisthip	0.013271	0.00602989	0.0313937
hsa04730	Long-term depression	abpi	0.00311679	0.00216636	0.0431914
hsa04730	Long-term depression	fexpratio	0.0020946	0.00114985	0.0270946
hsa04730	Long-term depression	insulin	0.0019504	0.000541625	0.0210958
hsa04730	Long-term depression	triglycerides	0.0020946	1.71523e-06	0.00039992
hsa04730	Long-term depression	uricacid	0.00196376	0.00074705	0.0279944
hsa04720	Long-term potentiation	abpilba	0.00387198	0.00155985	0.0282943
hsa04720	Long-term potentiation	abpirpta	0.00372447	0.00312134	0.040192
hsa00310	Lysine degradation	abpilpta	0.0196107	0.00365637	0.00769846
hsa00310	Lysine degradation	alb	0.0208894	0.00451524	0.00919816
hsa00310	Lysine degradation	bicepsskin	0.0211864	0.00912522	0.0244951
hsa00310	Lysine degradation	cortisol1	0.0191712	0.00892081	0.0217956
hsa00310	Lysine degradation	cortisol2	0.0191712	0.00892081	0.0217956
hsa04142	Lysosome	cholratio	0.0263619	0.0203883	0.0412917
hsa04142	Lysosome	fexpratio	0.0250055	0.0131544	0.0264947
hsa05144	Malaria	abpilba	0.0152882	0.010791	0.0309938
hsa05144	Malaria	abpirpta	0.0147717	0.000906258	0.00429914
hsa05144	Malaria	hba1c	0.0157111	0.000348535	0.00189962
hsa05144	Malaria	tpa	0.0170711	0.011526	0.0332933
hsa04010	MAPK signaling pathway	fexpratio	0.00320209	0.00212614	0.0384923
hsa04010	MAPK signaling pathway	hipcir	0.00268908	0.000314696	0.0124975
hsa04950	Maturity onset diabetes of the young	subscapskin	0.0242153	0.00938088	0.024995
hsa04916	Melanogenesis	abpi	0.00763236	0.00552424	0.0386923
hsa04916	Melanogenesis	avdbp	0.00711728	0.00260188	0.0216957
hsa05218	Melanoma	fexpratio	0.0089078	0.00317106	0.0219956
hsa05218	Melanoma	ldl	0.00880415	0.000390149	0.00589882
hsa05218	Melanoma	triglycerides	0.00603093	0.000267741	0.00509898
hsa01100	Metabolic pathways	alb	0.00516578	0.00484898	0.0478904
hsa01100	Metabolic pathways	waisthip	0.00446118	0.000853468	0.0159968
hsa00980	Metabolism of xenobiotics by cytochrome P450	alb	0.00819564	7.39864e-06	0.00089982
hsa00980	Metabolism of xenobiotics by cytochrome P450	b12	0.00774644	0.00564158	0.0383923
hsa00980	Metabolism of xenobiotics by cytochrome P450	fvc	0.00704855	0.00531308	0.0359928
hsa03430	Mismatch repair	height	0.0143867	0.00543808	0.0172965
hsa03015	mRNA surveillance pathway	abpilba	0.0325813	0.0281648	0.0363927
hsa03015	mRNA surveillance pathway	bicepsskin	0.0336265	0.0212001	0.0309938
hsa03015	mRNA surveillance pathway	Rate	0.0327406	0.0268988	0.0346931
hsa03015	mRNA surveillance pathway	supraskin	0.0419716	0.0180122	0.0215957
hsa04150	mTOR signaling pathway	abpi	0.0125272	0.00559242	0.0241952
hsa04150	mTOR signaling pathway	alb	0.0144516	0.0105855	0.030194
hsa04150	mTOR signaling pathway	pp	0.0133087	0.00238661	0.0109978
hsa04650	Natural killer cell mediated cytotoxicity	folate	0.0105129	0.000613585	0.00759848
hsa04080	Neuroactive ligand-receptor interaction	abpirdfa	0.00389719	0.00139042	0.0254949
hsa04722	Neurotrophin signaling pathway	abpilpta	0.00750228	0.00707668	0.0487902
hsa04722	Neurotrophin signaling pathway	cortisol1	0.00908539	0.00489124	0.0321936
hsa04722	Neurotrophin signaling pathway	cortisol2	0.00908539	0.00489124	0.0321936
hsa04722	Neurotrophin signaling pathway	ddimer	0.0073063	0.00206571	0.0192961
hsa04722	Neurotrophin signaling pathway	fexpratio	0.00723999	0.00118646	0.0123975
hsa04722	Neurotrophin signaling pathway	vwf	0.0092489	0.00334656	0.0242951
hsa00510	N-Glycan biosynthesis	abpirdfa	0.024647	0.0188977	0.0414917
hsa00510	N-Glycan biosynthesis	abpirpta	0.0239273	0.00628962	0.0177964
hsa00510	N-Glycan biosynthesis	GammaGTUL	0.0237751	0.018741	0.0480904
hsa00510	N-Glycan biosynthesis	GPTUL	0.0140653	0.00105337	0.00319936
hsa00760	Nicotinate and nicotinamide metabolism	GammaGTUL	0.0185738	0.00745812	0.0329934
hsa00910	Nitrogen metabolism	cortisol1	0.0131146	0.00391337	0.0179964
hsa00910	Nitrogen metabolism	cortisol2	0.0131146	0.00391337	0.0179964
hsa00910	Nitrogen metabolism	hdl	0.0128801	0.000779383	0.00439912
hsa00910	Nitrogen metabolism	height	0.0123583	0.00413122	0.0139972
hsa00910	Nitrogen metabolism	subscapskin	0.0137921	0.0043424	0.0167966
hsa04621	NOD-like receptor signaling pathway	ddimer	0.020817	0.00548619	0.0120976
hsa04621	NOD-like receptor signaling pathway	fev	0.0301305	0.0015627	0.00479904
hsa04621	NOD-like receptor signaling pathway	fvc	0.0313513	0.0115663	0.0246951
hsa04621	NOD-like receptor signaling pathway	vwf	0.0250586	0.00147549	0.00509898
hsa03450	Non-homologous end-joining	abpirpta	0.0241361	0.00618018	0.0328934
hsa03450	Non-homologous end-joining	GPTUL	0.0263861	0.00800605	0.0344931
hsa03450	Non-homologous end-joining	vwf	0.0201668	0.00388093	0.0260948
hsa05223	Non-small cell lung cancer	hba1c	0.00795632	0.00213755	0.0167966
hsa05223	Non-small cell lung cancer	triglycerides	0.0086159	0.00289129	0.0221956
hsa04330	Notch signaling pathway	bicepsskin	0.0106561	0.00129127	0.00789842
hsa04330	Notch signaling pathway	GammaGTUL	0.0187537	0.014019	0.0480904
hsa04330	Notch signaling pathway	pef	0.0179912	0.000304978	0.00239952
hsa04330	Notch signaling pathway	Rate	0.0111261	0.00537297	0.020196
hsa04330	Notch signaling pathway	subscapskin	0.0193307	0.0138397	0.0477904
hsa04330	Notch signaling pathway	tricepsskin	0.0189994	0.0136032	0.0492901
hsa04330	Notch signaling pathway	waisthip	0.0215891	0.0173124	0.0482903
hsa03420	Nucleotide excision repair	fexpratio	0.0331984	0.0200157	0.0391922
hsa03420	Nucleotide excision repair	Rate	0.0343866	0.0228896	0.0374925
hsa04740	Olfactory transduction	avdbp	0.016027	0.00415869	0.0224955
hsa04740	Olfactory transduction	b12	0.0185344	0.00686864	0.0270946
hsa04740	Olfactory transduction	bmi	0.0209062	0.0144807	0.0389922
hsa04740	Olfactory transduction	ddimer	0.0169812	0.0100279	0.0380924
hsa04740	Olfactory transduction	tpa	0.0177796	0.00384347	0.020096
hsa04740	Olfactory transduction	tricepsskin	0.0185666	0.0124335	0.0390922
hsa04740	Olfactory transduction	uricacid	0.014161	0.000767354	0.0131974
hsa00514	O-Mannosyl glycan biosynthesis	alb	0.00575782	1.54891e-05	0.0014997
hsa00514	O-Mannosyl glycan biosynthesis	fvc	0.00521826	0.00285644	0.0289942
hsa00670	One carbon pool by folate	abpilpta	0.0152557	0.00494246	0.0322935
hsa00670	One carbon pool by folate	bicepsskin	0.0165315	0.00428583	0.0307938
hsa00670	One carbon pool by folate	GammaGTUL	0.0153891	0.00466976	0.0322935
hsa00670	One carbon pool by folate	headcir	0.0157938	0.000924652	0.00779844
hsa04114	Oocyte meiosis	abpildfa	0.0157589	0.00417851	0.0172965
hsa04114	Oocyte meiosis	abpilpta	0.012506	0.000503699	0.0034993
hsa04114	Oocyte meiosis	abpirpta	0.0127157	0.000922036	0.00619876
hsa04114	Oocyte meiosis	avdbp	0.013503	0.00770887	0.0306939
hsa04114	Oocyte meiosis	calcium	0.0128429	0.0103132	0.0374925
hsa04380	Osteoclast differentiation	GammaGTUL	0.00819886	0.00265763	0.0239952
hsa00511	Other glycan degradation	abpildfa	0.0159761	0.00412386	0.0136973
hsa00190	Oxidative phosphorylation	abpirpta	0.0629108	0.033956	0.0258948
hsa04115	p53 signaling pathway	ldl	0.0203834	0.000222611	0.00039992
hsa04115	p53 signaling pathway	pef	0.0264835	0.0262168	0.04979
hsa05212	Pancreatic cancer	fexpratio	0.00990535	0.00032259	0.00229954
hsa05212	Pancreatic cancer	glucose	0.00990535	0.00656671	0.0342931
hsa05212	Pancreatic cancer	hba1c	0.0101876	0.00910859	0.0412917
hsa05212	Pancreatic cancer	hipcir	0.0105348	0.00685609	0.0358928
hsa05012	Parkinson's disease	abpirpta	0.0636011	0.042751	0.035093
hsa05012	Parkinson's disease	fexpratio	0.052253	0.000167306	0.00029994
hsa05130	Pathogenic Escherichia coli infection	hba1c	0.0490384	0.0166019	0.0164967
hsa05130	Pathogenic Escherichia coli infection	insulin	0.0501633	0.0399335	0.0416917
hsa05200	Pathways in cancer	cortisol1	0.00235787	0.000338901	0.014997
hsa05200	Pathways in cancer	cortisol2	0.00235787	0.000338901	0.014997
hsa05200	Pathways in cancer	fexpratio	0.00237401	0.00234945	0.04979
hsa00040	Pentose and glucuronate interconversions	alb	0.0044118	2.21122e-06	0.00079984
hsa00030	Pentose phosphate pathway	fibrinogen	0.0275888	0.0106796	0.0354929
hsa00030	Pentose phosphate pathway	Rate	0.0262387	0.00325449	0.0131974
hsa00030	Pentose phosphate pathway	vwf	0.0205468	0.00632265	0.0276945
hsa04146	Peroxisome	fvc	0.0251366	0.0226366	0.040192
hsa04145	Phagosome	GammaGTUL	0.0151607	0.00217124	0.0120976
hsa04145	Phagosome	headcir	0.0155554	0.00630044	0.0237952
hsa04145	Phagosome	insulin	0.0164884	0.000274103	0.00179964
hsa04145	Phagosome	waisthip	0.017403	0.00671117	0.0241952
hsa04070	Phosphatidylinositol signaling system	alb	0.00432235	0.00207163	0.034893
hsa04070	Phosphatidylinositol signaling system	cortisol1	0.00371969	0.00108636	0.019796
hsa04070	Phosphatidylinositol signaling system	cortisol2	0.00371969	0.00108636	0.019796
hsa04744	Phototransduction	uricacid	0.0154291	0.00832617	0.0233953
hsa00860	Porphyrin and chlorophyll metabolism	alb	0.00846054	0.00548615	0.0380924
hsa03320	PPAR signaling pathway	CIMT	0.0165572	0.000642435	0.0029994
hsa03320	PPAR signaling pathway	fexpratio	0.016005	6.53951e-05	0.00059988
hsa00120	Primary bile acid biosynthesis	fev	0.0123823	0.00346004	0.0155969
hsa05340	Primary immunodeficiency	bodyfatIMP	0.0296902	0.0166526	0.0473905
hsa05340	Primary immunodeficiency	headcir	0.0302098	0.0061399	0.0167966
hsa05020	Prion diseases	headcir	0.0152153	0.0091367	0.0377924
hsa05020	Prion diseases	hipcir	0.0153362	0.00198817	0.0116977
hsa04914	Progesterone-mediated oocyte maturation	abpilpta	0.0108524	0.00949156	0.0410918
hsa04914	Progesterone-mediated oocyte maturation	bodyfatIMP	0.0106572	0.00837011	0.0354929
hsa04914	Progesterone-mediated oocyte maturation	hipcir	0.0108852	0.00316083	0.0164967
hsa00640	Propanoate metabolism	alb	0.00807779	0.00338197	0.0194961
hsa00640	Propanoate metabolism	cortisol1	0.017324	0.0085035	0.0459908
hsa00640	Propanoate metabolism	cortisol2	0.017324	0.0085035	0.0459908
hsa00640	Propanoate metabolism	ddimer	0.00790269	0.000786055	0.00689862
hsa00640	Propanoate metabolism	hdl	0.0165035	0.00863788	0.0443911
hsa00640	Propanoate metabolism	Rate	0.00736488	0.000141816	0.00139972
hsa05215	Prostate cancer	abpilba	0.0111017	0.00237008	0.0157968
hsa05215	Prostate cancer	fexpratio	0.0110336	0.00171953	0.0110978
hsa05215	Prostate cancer	ldl	0.0102097	0.00173227	0.0120976
hsa03050	Proteasome	avsbp	0.0396917	0.0246544	0.0304939
hsa03050	Proteasome	bicepsskin	0.0433047	0.0220589	0.0328934
hsa04974	Protein digestion and absorption	bmi	0.00454602	0.000947731	0.0158968
hsa04974	Protein digestion and absorption	waistheight	0.00471388	0.0033626	0.0385923
hsa04974	Protein digestion and absorption	weight	0.00433953	0.000355157	0.00989802
hsa03060	Protein export	pef	0.038812	0.00365546	0.0106979
hsa04141	Protein processing in endoplasmic reticulum	b12	0.0241943	0.00840824	0.0193961
hsa04141	Protein processing in endoplasmic reticulum	hba1c	0.0240156	0.00258287	0.00739852
hsa04141	Protein processing in endoplasmic reticulum	pef	0.0226227	0.00116943	0.00409918
hsa04964	Proximal tubule bicarbonate reclamation	ldl	0.0167996	0.00551803	0.019896
hsa00230	Purine metabolism	abpilba	0.00621754	0.002437	0.0226955
hsa00230	Purine metabolism	abpirpta	0.00685225	0.00623702	0.0472905
hsa00230	Purine metabolism	avsbp	0.00810817	0.000180644	0.00179964
hsa00240	Pyrimidine metabolism	alb	0.0262649	0.00301327	0.00879824
hsa00620	Pyruvate metabolism	headcir	0.0271877	0.00613666	0.0135973
hsa04810	Regulation of actin cytoskeleton	triglycerides	0.00375226	0.00118931	0.0232953
hsa04140	Regulation of autophagy	UreamgdL	0.0253239	0.00365849	0.0120976
hsa05211	Renal cell carcinoma	ddimer	0.0108912	0.0100855	0.0446911
hsa05211	Renal cell carcinoma	glucose	0.00976654	0.0025025	0.0160968
hsa05211	Renal cell carcinoma	hba1c	0.009684	0.00910859	0.0461908
hsa04614	Renin-angiotensin system	calcium	0.0155232	0.0044086	0.0360928
hsa04614	Renin-angiotensin system	creatinine	0.0130106	0.00381392	0.0276945
hsa00830	Retinol metabolism	alb	0.00903434	9.04235e-05	0.00289942
hsa03010	Ribosome	UreamgdL	0.0929553	0.0815407	0.034893
hsa04622	RIG-I-like receptor signaling pathway	folate	0.0318535	0.0203296	0.0334933
hsa04622	RIG-I-like receptor signaling pathway	fvc	0.0348233	0.0303596	0.0417916
hsa04622	RIG-I-like receptor signaling pathway	subscapskin	0.0374047	0.0290437	0.0409918
hsa04622	RIG-I-like receptor signaling pathway	vwf	0.0272527	0.012757	0.0282943
hsa03018	RNA degradation	pef	0.0466995	0.00660856	0.00689862
hsa03020	RNA polymerase	CIMT	0.0321511	0.0135228	0.0271946
hsa03020	RNA polymerase	fexpratio	0.0326982	0.0140184	0.0255949
hsa03013	RNA transport	abpilba	0.0753444	0.00478176	0.00239952
hsa03013	RNA transport	abpilpta	0.0731589	0.0158989	0.00829834
hsa03013	RNA transport	abpirba	0.0739485	0.0537253	0.0331934
hsa03013	RNA transport	abpirpta	0.0774741	0.0679464	0.0452909
hsa03013	RNA transport	pp	0.0751439	0.0222882	0.0134973
hsa03013	RNA transport	Rate	0.0712101	0.0503978	0.0333933
hsa03013	RNA transport	waistheight	0.0702492	0.0210468	0.0124975
hsa04970	Salivary secretion	calcium	0.00351252	0.0032155	0.0471906
hsa04970	Salivary secretion	triglycerides	0.00263704	0.00261971	0.04989
hsa00450	Selenoamino acid metabolism	bmi	0.0276318	0.00928587	0.0246951
hsa00450	Selenoamino acid metabolism	bodyfatIMP	0.0295665	0.00293858	0.00629874
hsa00450	Selenoamino acid metabolism	hipcir	0.0299279	0.0110801	0.024895
hsa00450	Selenoamino acid metabolism	supraskin	0.0273748	0.00971676	0.0184963
hsa00450	Selenoamino acid metabolism	tricepsskin	0.0290744	0.00289637	0.00569886
hsa00450	Selenoamino acid metabolism	waistheight	0.0291635	0.0107172	0.0233953
hsa00450	Selenoamino acid metabolism	weight	0.0291635	0.00231911	0.00419916
hsa05131	Shigellosis	abpilpta	0.0185525	0.0139085	0.0317936
hsa05131	Shigellosis	bmi	0.0182016	0.00900445	0.0287942
hsa05131	Shigellosis	fev	0.0185525	0.0137107	0.0302939
hsa05131	Shigellosis	fexpratio	0.0190886	0.00156374	0.0059988
hsa05131	Shigellosis	fibrinogen	0.019179	0.0109977	0.0331934
hsa05131	Shigellosis	hipcir	0.0191338	0.0115894	0.0337932
hsa05131	Shigellosis	vwf	0.0236214	0.00516093	0.020096
hsa05131	Shigellosis	weight	0.018028	0.00948587	0.0319936
hsa05222	Small cell lung cancer	alb	0.00865893	0.00472703	0.0374925
hsa05222	Small cell lung cancer	hba1c	0.00847142	0.003908	0.0317936
hsa05222	Small cell lung cancer	subscapskin	0.00795363	0.00747224	0.0467906
hsa05222	Small cell lung cancer	vwf	0.00985712	0.00611118	0.0411918
hsa05222	Small cell lung cancer	weight	0.00831331	0.00209474	0.0203959
hsa04130	SNARE interactions in vesicular transport	abpilba	0.0313212	0.00585159	0.0153969
hsa04130	SNARE interactions in vesicular transport	abpildfa	0.0286195	0.00434782	0.0112977
hsa04130	SNARE interactions in vesicular transport	bicepsskin	0.0326256	0.0153247	0.0436913
hsa04130	SNARE interactions in vesicular transport	calcium	0.0310008	0.00475082	0.0133973
hsa04130	SNARE interactions in vesicular transport	supraskin	0.0284186	0.013626	0.0379924
hsa04130	SNARE interactions in vesicular transport	weight	0.0302098	0.0134955	0.0429914
hsa03040	Spliceosome	CIMT	0.0590589	0.0466969	0.0384923
hsa03040	Spliceosome	hdl	0.0617197	0.0252187	0.0208958
hsa03040	Spliceosome	supraskin	0.0690942	0.0106673	0.0069986
hsa03040	Spliceosome	waistheight	0.0610848	0.0453289	0.0325935
hsa05150	Staphylococcus aureus infection	alb	0.00779929	0.00143149	0.0119976
hsa05150	Staphylococcus aureus infection	cholesterol	0.0111855	0.00256812	0.020096
hsa05150	Staphylococcus aureus infection	fibrinogen	0.0128986	0.00807085	0.0474905
hsa05150	Staphylococcus aureus infection	height	0.0114908	0.00863635	0.0388922
hsa05150	Staphylococcus aureus infection	pef	0.0109674	0.000736451	0.0114977
hsa05150	Staphylococcus aureus infection	waistheight	0.0122968	0.000833158	0.0110978
hsa05150	Staphylococcus aureus infection	weight	0.0136823	0.00699261	0.0415917
hsa00500	Starch and sucrose metabolism	alb	0.00471257	1.57172e-05	0.0009998
hsa00100	Steroid biosynthesis	fexpratio	0.020534	0.00111135	0.00359928
hsa00100	Steroid biosynthesis	uricacid	0.0209399	0.00811919	0.0213957
hsa00100	Steroid biosynthesis	waistheight	0.0212626	0.00583256	0.0203959
hsa00140	Steroid hormone biosynthesis	alb	0.00785022	0.000653154	0.00939812
hsa04122	Sulfur relay system	bodyfatIMP	0.0102676	0.00161906	0.0142971
hsa00072	Synthesis and degradation of ketone bodies	UreamgdL	0.029928	0.00532388	0.0285943
hsa05322	Systemic lupus erythematosus	alb	0.0131946	3.88652e-10	9.998e-05
hsa05322	Systemic lupus erythematosus	fev	0.0143881	0.00269072	0.020196
hsa05322	Systemic lupus erythematosus	GammaGTUL	0.00953983	0.00510847	0.0381924
hsa05322	Systemic lupus erythematosus	pef	0.012841	1.43691e-05	0.00409918
hsa04660	T cell receptor signaling pathway	GammaGTUL	0.00885394	0.00863293	0.0483903
hsa04660	T cell receptor signaling pathway	triglycerides	0.0094852	0.00722911	0.0405919
hsa04742	Taste transduction	abpilpta	0.0124978	0.00868509	0.0360928
hsa04742	Taste transduction	abpirba	0.0128534	0.00599179	0.0305939
hsa04742	Taste transduction	creatinine	0.0104181	1.55969e-06	9.998e-05
hsa04742	Taste transduction	height	0.0106235	0.00244716	0.0138972
hsa00430	Taurine and hypotaurine metabolism	pef	0.0497564	0.0114301	0.0431914
hsa00900	Terpenoid backbone biosynthesis	abpildfa	0.0298634	0.00832107	0.0372925
hsa00900	Terpenoid backbone biosynthesis	abpilpta	0.0316218	0.00156536	0.009998
hsa00900	Terpenoid backbone biosynthesis	bmi	0.0306981	0.00759149	0.0410918
hsa00900	Terpenoid backbone biosynthesis	cholesterol	0.0292911	0.00825062	0.0393921
hsa00900	Terpenoid backbone biosynthesis	weight	0.0316218	0.00781433	0.0411918
hsa04350	TGF-beta signaling pathway	hipcir	0.0204214	0.000919682	0.00219956
hsa04350	TGF-beta signaling pathway	weight	0.0192361	0.0109195	0.0275945
hsa00730	Thiamine metabolism	abpi	0.021925	0.000866255	0.0330934
hsa00730	Thiamine metabolism	tpa	0.0237075	0.0010931	0.039892
hsa00730	Thiamine metabolism	triglycerides	0.0234303	0.00117743	0.0371926
hsa05216	Thyroid cancer	abpi	0.0126536	0.00109791	0.00979804
hsa05216	Thyroid cancer	abpilpta	0.0137612	0.00668715	0.0333933
hsa05216	Thyroid cancer	calcium	0.0142756	0.00582658	0.0346931
hsa04530	Tight junction	abpi	0.00491919	0.00269432	0.0317936
hsa04530	Tight junction	fexpratio	0.00486503	0.000397083	0.00969806
hsa04530	Tight junction	hba1c	0.00408799	0.00139488	0.0244951
hsa04620	Toll-like receptor signaling pathway	fibrinogen	0.0236839	0.0171839	0.0340932
hsa04620	Toll-like receptor signaling pathway	GammaGTUL	0.0229404	0.0205368	0.0442911
hsa05145	Toxoplasmosis	cholesterol	0.0088874	0.000498919	0.00809838
hsa05145	Toxoplasmosis	pef	0.00955622	0.00515152	0.0344931
hsa00380	Tryptophan metabolism	ddimer	0.0147827	0.00236077	0.00819836
hsa04940	Type I diabetes mellitus	calcium	0.00865557	0.000340799	0.00979804
hsa04940	Type I diabetes mellitus	fexpratio	0.00846028	0.00474728	0.0403919
hsa04940	Type I diabetes mellitus	GammaGTUL	0.00787647	0.000379056	0.0115977
hsa04940	Type I diabetes mellitus	insulin	0.00826841	0.00172532	0.0223955
hsa04940	Type I diabetes mellitus	pef	0.00735909	1.26124e-05	0.00239952
hsa04930	Type II diabetes mellitus	cholesterol	0.00841078	0.00556692	0.0421916
hsa04930	Type II diabetes mellitus	fexpratio	0.00924401	0.0020621	0.0182963
hsa04120	Ubiquitin mediated proteolysis	b12	0.0248032	0.00617066	0.0153969
hsa04120	Ubiquitin mediated proteolysis	ddimer	0.0247236	0.015186	0.0296941
hsa04120	Ubiquitin mediated proteolysis	pp	0.0258977	0.0177424	0.0377924
hsa00290	Valine, leucine and isoleucine biosynthesis	folate	0.0131272	0.00216756	0.0113977
hsa00280	Valine, leucine and isoleucine degradation	bicepsskin	0.016144	0.000672072	0.00389922
hsa00280	Valine, leucine and isoleucine degradation	cortisol1	0.0147282	0.00754157	0.0290942
hsa00280	Valine, leucine and isoleucine degradation	cortisol2	0.0147282	0.00754157	0.0290942
hsa00280	Valine, leucine and isoleucine degradation	ddimer	0.0165915	0.0107927	0.0330934
hsa00280	Valine, leucine and isoleucine degradation	fexpratio	0.0147919	0.00816847	0.0323935
hsa00280	Valine, leucine and isoleucine degradation	uricacid	0.0152763	0.0120137	0.0313937
hsa04270	Vascular smooth muscle contraction	calcium	0.00272835	0.00114411	0.0269946
hsa04270	Vascular smooth muscle contraction	glucose	0.00264725	0.00104394	0.0264947
hsa04270	Vascular smooth muscle contraction	height	0.0033178	0.00257598	0.0406919
hsa04270	Vascular smooth muscle contraction	triglycerides	0.00288457	0.0012621	0.0290942
hsa04962	Vasopressin-regulated water reabsorption	abpildfa	0.014195	0.0073186	0.0253949
hsa04370	VEGF signaling pathway	abpildfa	0.0140297	0.00541025	0.0236953
hsa04370	VEGF signaling pathway	GammaGTUL	0.00983735	0.00678493	0.0325935
hsa05110	Vibrio cholerae infection	abpildfa	0.0176476	0.0139452	0.0482903
hsa05110	Vibrio cholerae infection	abpirpta	0.00963546	0.00574135	0.025095
hsa05416	Viral myocarditis	abpirba	0.00627079	0.00149517	0.0234953
hsa05416	Viral myocarditis	fexpratio	0.00648044	1.80301e-05	0.00139972
hsa05416	Viral myocarditis	pef	0.00585009	0.000534373	0.00979804
hsa00750	Vitamin B6 metabolism	b12	0.0116326	0.00132775	0.0177964
hsa00750	Vitamin B6 metabolism	cortisol1	0.0121612	0.00117533	0.019996
hsa00750	Vitamin B6 metabolism	cortisol2	0.0121612	0.00117533	0.019996
hsa04310	Wnt signaling pathway	abpirba	0.00784996	0.0029425	0.0234953
