# Supplementary material for: Uncovering Networks from Genome-Wide Association Studies via Circular Genomic Permutation
Source: G3 (Bethesda). 2012 Sep 1;2(9):1067–75. doi: 10.1534/g3.112.002618 (PMC3429921; doi:10.1534/g3.112.002618)
Supplement: Supporting Information [file supp_2.9.1067_TableS4.xlsx]

## Sheet: SharedSig0and20_ST4
Pathway ID	Name	Trait	Threshold 0kb	Hypergeometric Theoretical P-Value 0kb	Hypergeometric Empirical P-Value 0kb	Threshold 20kb	Hypergeometric Theoretical P-Value 20 kb	Hypergeometric Empirical P-Value 20 kb
hsa02010	ABC transporters	GammaGTUL	0.00452282	0.000169493	0.00329934	0.00494623	0.00334728	0.0460908
hsa02010	ABC transporters	waisthip	0.00534735	0.0009906	0.0121976	0.00512686	7.43649e-07	9.998e-05
hsa05221	Acute myeloid leukemia	insulin	0.0171773	0.00967676	0.0222955	0.0132433	0.00730414	0.0235953
hsa04920	Adipocytokine signaling pathway	CIMT	0.018356	0.00323259	0.00859828	0.0145496	5.97137e-05	0.00069986
hsa04920	Adipocytokine signaling pathway	vwf	0.0251616	0.0161866	0.0445911	0.0113248	0.0056054	0.0334933
hsa05330	Allograft rejection	GammaGTUL	0.0371515	0.000909048	0.0014997	0.00981083	0.00031847	0.0105979
hsa05330	Allograft rejection	pef	0.037356	0.00343896	0.00619876	0.0089796	4.77004e-05	0.00339932
hsa05014	Amyotrophic lateral sclerosis (ALS)	GPTUL	0.0286683	0.02389	0.0437912	0.0110536	0.00332719	0.0158968
hsa04612	Antigen processing and presentation	GammaGTUL	0.0544285	0.0141071	0.010098	0.0152965	0.00441904	0.0229954
hsa00590	Arachidonic acid metabolism	waisthip	0.0405687	0.0111982	0.0104979	0.016465	0.0124271	0.0354929
hsa00330	Arginine and proline metabolism	tpa	0.0421133	0.0243836	0.0318936	0.0228459	0.013362	0.024795
hsa05412	Arrhythmogenic right ventricular cardiomyopathy (ARVC)	glucose	0.00174532	5.7473e-07	0.00039992	0.00101092	1.45437e-06	0.00059988
hsa05412	Arrhythmogenic right ventricular cardiomyopathy (ARVC)	waistheight	0.00219449	1.82716e-05	0.00209958	0.00113119	0.000226734	0.0157968
hsa00053	Ascorbate and aldarate metabolism	alb	0.00296138	1.82457e-06	0.00159968	0.00387831	7.07084e-07	0.00109978
hsa00053	Ascorbate and aldarate metabolism	fvc	0.00259401	0.000665039	0.0264947	0.00339805	0.00126618	0.0345931
hsa05310	Asthma	GammaGTUL	0.0647838	0.0310924	0.0431914	0.00997255	0.00386983	0.0281944
hsa05320	Autoimmune thyroid disease	pef	0.0322685	0.000674464	0.0029994	0.00961348	0.000124665	0.00439912
hsa05100	Bacterial invasion of epithelial cells	ddimer	0.0101512	0.00657867	0.0285943	0.0102449	0.0100855	0.0482903
hsa03022	Basal transcription factors	avsbp	0.027736	0.0125951	0.0335933	0.0315899	0.00519407	0.0104979
hsa03022	Basal transcription factors	calcium	0.0296415	0.0107525	0.0345931	0.0325705	0.0158167	0.0352929
hsa03410	Base excision repair	abpildfa	0.0387029	0.00370833	0.00659868	0.0291769	0.0146772	0.0323935
hsa03410	Base excision repair	abpirdfa	0.0391234	0.0176649	0.0294941	0.0298454	0.0169898	0.0293941
hsa00410	beta-Alanine metabolism	Rate	0.0136227	0.00419461	0.0221956	0.00808566	0.00258617	0.0215957
hsa00650	Butanoate metabolism	abpilpta	0.0385982	0.0205741	0.0373925	0.0397973	0.00668715	0.0184963
hsa00232	Caffeine metabolism	b12	0.0158244	0.000696137	0.0136973	0.0187676	0.00284937	0.0237952
hsa00232	Caffeine metabolism	UreamgdL	0.0166713	0.000637016	0.0144971	0.0203418	0.000190341	0.00159968
hsa04973	Carbohydrate digestion and absorption	glucose	0.0266384	0.00429195	0.0180964	0.00977108	0.0044427	0.0281944
hsa04260	Cardiac muscle contraction	glucose	0.0180489	0.0103737	0.0342931	0.0136235	0.00143224	0.00779844
hsa04062	Chemokine signaling pathway	abpirdfa	0.0134273	0.00851655	0.034893	0.00830542	0.00704063	0.044791
hsa04062	Chemokine signaling pathway	Rate	0.0136141	0.00402679	0.019796	0.00801207	0.00452959	0.0329934
hsa05220	Chronic myeloid leukemia	cholesterol	0.0210611	0.0195696	0.0494901	0.0119854	0.00355048	0.015097
hsa04610	Complement and coagulation cascades	abpi	0.0197161	0.00310323	0.0105979	0.00925308	0.00186362	0.0145971
hsa04610	Complement and coagulation cascades	height	0.0288742	0.0016912	0.00479904	0.00906941	0.000315142	0.00339932
hsa00460	Cyanoamino acid metabolism	GammaGTUL	0.0467014	0.000266209	0.0024995	0.0205191	0.00273067	0.0175965
hsa04623	Cytosolic DNA-sensing pathway	abpirpta	0.0506485	0.0070064	0.0103979	0.0393543	0.0261317	0.0356929
hsa04623	Cytosolic DNA-sensing pathway	GammaGTUL	0.0476283	0.0259751	0.0363927	0.0400515	0.0278708	0.0389922
hsa00472	D-Arginine and D-ornithine metabolism	fev	0	0	0.00019996	0	0	0.00019996
hsa00472	D-Arginine and D-ornithine metabolism	pef	0	0	0.00019996	0	0	0.00019996
hsa05414	Dilated cardiomyopathy (DCM)	glucose	0.00297867	0.000768759	0.0208958	0.00151314	0.00104447	0.0322935
hsa03030	DNA replication	abpildfa	0.0269738	0.0108407	0.0192961	0.0361752	0.00182103	0.00429914
hsa03030	DNA replication	abpirpta	0.0278215	0.0127729	0.020096	0.0366785	0.0222197	0.0454909
hsa00982	Drug metabolism - cytochrome P450	alb	0.0135305	0.00437658	0.0233953	0.0100831	1.21774e-05	0.00079984
hsa00983	Drug metabolism - other enzymes	alb	0.00978205	5.50943e-07	0.00019996	0.0110237	1.57172e-05	0.00129974
hsa04512	ECM-receptor interaction	bmi	0.00206775	0.00162092	0.0405919	0.00187253	0.000973033	0.030094
hsa04512	ECM-receptor interaction	weight	0.0021796	0.00163145	0.0385923	0.00183749	0.00105274	0.0367926
hsa04144	Endocytosis	abpi	0.0112008	0.000824534	0.00609878	0.00636216	0.00216124	0.0223955
hsa04144	Endocytosis	avsbp	0.0106798	0.00142194	0.00959808	0.0054614	0.00129998	0.0160968
hsa04144	Endocytosis	ddimer	0.0105106	0.000146981	0.00179964	0.0054614	0.000274015	0.00569886
hsa05213	Endometrial cancer	abpilba	0.0104887	0.00217145	0.00989802	0.0076452	0.00450093	0.0223955
hsa05120	Epithelial cell signaling in Helicobacter pylori infection	abpi	0.0245758	0.0132272	0.0362927	0.0166003	0.00989077	0.0332933
hsa05120	Epithelial cell signaling in Helicobacter pylori infection	abpilpta	0.0214108	0.00995931	0.0260948	0.0175248	0.00245975	0.0094981
hsa05120	Epithelial cell signaling in Helicobacter pylori infection	abpirpta	0.0225605	0.00274185	0.00809838	0.0162157	0.00068078	0.00319936
hsa05120	Epithelial cell signaling in Helicobacter pylori infection	fvc	0.0234519	0.00712691	0.0190962	0.01766	0.00230152	0.00739852
hsa04012	ErbB signaling pathway	abpilba	0.00725688	0.000120399	0.00229954	0.00530728	0.00503714	0.0467906
hsa04012	ErbB signaling pathway	cortisol1	0.00692445	0.0023576	0.0196961	0.00543235	0.000483671	0.00679864
hsa04012	ErbB signaling pathway	cortisol2	0.00692445	0.0023576	0.0196961	0.00543235	0.000483671	0.00679864
hsa00062	Fatty acid elongation in mitochondria	bicepsskin	0.0214123	0.00302144	0.014997	0.0303834	0.000398222	0.00579884
hsa00062	Fatty acid elongation in mitochondria	ddimer	0.020815	0.00321323	0.0162967	0.0305265	0.00565619	0.0383923
hsa00062	Fatty acid elongation in mitochondria	tricepsskin	0.0205396	0.00287952	0.0130974	0.0295047	0.000422612	0.0064987
hsa00071	Fatty acid metabolism	Rate	0.034666	0.0194288	0.0286943	0.0155726	0.00954437	0.0322935
hsa04664	Fc epsilon RI signaling pathway	abpilpta	0.0172487	0.010938	0.0390922	0.0059317	0.00206725	0.0228954
hsa04666	Fc gamma R-mediated phagocytosis	insulin	0.00689326	0.000262088	0.00379924	0.00569261	0.00308641	0.0375925
hsa04666	Fc gamma R-mediated phagocytosis	subscapskin	0.00697385	0.000840111	0.00939812	0.0049241	0.00242921	0.0312937
hsa04540	Gap junction	triglycerides	0.00402327	0.000818262	0.0194961	0.00344717	0.000266434	0.00629874
hsa05214	Glioma	abpirpta	0.0118937	0.009227	0.0338932	0.00919469	0.00346459	0.0232953
hsa05214	Glioma	cortisol1	0.0111234	0.00836143	0.0344931	0.00969936	0.00839322	0.0488902
hsa05214	Glioma	cortisol2	0.0111234	0.00836143	0.0344931	0.00969936	0.00839322	0.0488902
hsa00561	Glycerolipid metabolism	ldl	0.0151878	0.0025043	0.014797	0.0115866	0.00752669	0.0439912
hsa00564	Glycerophospholipid metabolism	height	0.0193554	0.00595922	0.0160968	0.0101341	0.0088957	0.0424915
hsa00010	Glycolysis / Gluconeogenesis	headcir	0.0281434	0.0170192	0.0221956	0.017059	0.013966	0.0336933
hsa00532	Glycosaminoglycan biosynthesis - chondroitin sulfate	pp	0.00640486	0.00160472	0.0213957	0.0118321	0.00013189	0.00219956
hsa00533	Glycosaminoglycan biosynthesis - keratan sulfate	height	0.013129	0.00328159	0.019796	0.00900078	0.0021275	0.0130974
hsa00603	Glycosphingolipid biosynthesis - globo series	cholratio	0.0154453	0.0004291	0.00369926	0.00796167	0.00177491	0.0119976
hsa00603	Glycosphingolipid biosynthesis - globo series	UreamgdL	0.0148888	0.00335802	0.0205959	0.0310287	0.000200014	0.00229954
hsa00601	Glycosphingolipid biosynthesis - lacto and neolacto series	waisthip	0.0246055	0.00247932	0.0109978	0.00975186	2.49232e-05	0.00039992
hsa00563	Glycosylphosphatidylinositol(GPI)-anchor biosynthesis	hba1c	0.0452536	0.016439	0.0372925	0.020344	0.00831255	0.0216957
hsa00563	Glycosylphosphatidylinositol(GPI)-anchor biosynthesis	pp	0.0454593	0.0162695	0.0335933	0.0200887	0.00153842	0.00659868
hsa04912	GnRH signaling pathway	abpi	0.00781686	0.000591905	0.0074985	0.00393201	2.09997e-05	0.00109978
hsa05332	Graft-versus-host disease	GammaGTUL	0.0374586	0.000909048	0.00109978	0.0101005	6.5743e-05	0.00519896
hsa05332	Graft-versus-host disease	pef	0.0376642	0.00343896	0.00669866	0.00907563	4.77004e-05	0.00329934
hsa04340	Hedgehog signaling pathway	abpildfa	0.0260497	0.000400006	0.00189962	0.021025	0.00598222	0.0195961
hsa04340	Hedgehog signaling pathway	abpilpta	0.0274779	0.00244859	0.00469906	0.014933	0.00281688	0.00859828
hsa04340	Hedgehog signaling pathway	abpirdfa	0.0269616	0.000125948	0.0004999	0.0215662	0.00257749	0.00839832
hsa04340	Hedgehog signaling pathway	abpirpta	0.0271673	0.000532609	0.00119976	0.0145526	0.000734433	0.00369926
hsa04640	Hematopoietic cell lineage	bmi	0.0205248	0.00526307	0.0143971	0.0131992	0.00335193	0.0184963
hsa04640	Hematopoietic cell lineage	bodyfatIMP	0.0213578	0.0166068	0.0336933	0.0140642	0.000767829	0.00519896
hsa04640	Hematopoietic cell lineage	cortisol1	0.020343	0.00512809	0.0113977	0.0137051	0.010313	0.0357928
hsa04640	Hematopoietic cell lineage	cortisol2	0.020343	0.00512809	0.0113977	0.0137051	0.010313	0.0357928
hsa04640	Hematopoietic cell lineage	subscapskin	0.0215463	0.00574357	0.0137972	0.013824	0.0051799	0.0205959
hsa05160	Hepatitis C	hba1c	0.0374939	0.020685	0.0283943	0.0165254	0.000228385	0.00159968
hsa03440	Homologous recombination	fev	0.041833	0.00566319	0.0116977	0.014376	0.00524286	0.0159968
hsa03440	Homologous recombination	height	0.0383788	0.00109117	0.00189962	0.0303023	0.0169568	0.0466907
hsa05410	Hypertrophic cardiomyopathy (HCM)	glucose	0.00559983	0.000571647	0.0109978	0.00256758	0.000675895	0.0164967
hsa04910	Insulin signaling pathway	abpi	0.0201954	0.0107517	0.0286943	0.0125566	0.00815021	0.0342931
hsa04910	Insulin signaling pathway	uricacid	0.0185757	0.0107447	0.030094	0.0114473	0.00314589	0.0194961
hsa04670	Leukocyte transendothelial migration	fexpratio	0.0151779	0.00299628	0.0145971	0.0075178	0.000193644	0.00309938
hsa00591	Linoleic acid metabolism	creatinine	0.0375177	0.00448901	0.0134973	0.00976773	0.0038615	0.024995
hsa00591	Linoleic acid metabolism	waisthip	0.0455962	0.00694126	0.0132973	0.013271	0.00602989	0.0313937
hsa04730	Long-term depression	abpi	0.00408557	0.000668484	0.014997	0.00311679	0.00216636	0.0431914
hsa04730	Long-term depression	fexpratio	0.00433203	0.00011961	0.00369926	0.0020946	0.00114985	0.0270946
hsa04730	Long-term depression	insulin	0.00488889	3.3545e-05	0.00219956	0.0019504	0.000541625	0.0210958
hsa04730	Long-term depression	triglycerides	0.00418275	5.88666e-05	0.00209958	0.0020946	1.71523e-06	0.00039992
hsa04730	Long-term depression	uricacid	0.00410969	3.67287e-05	0.00259948	0.00196376	0.00074705	0.0279944
hsa04720	Long-term potentiation	abpilba	0.00355394	0.000705875	0.015097	0.00387198	0.00155985	0.0282943
hsa04720	Long-term potentiation	abpirpta	0.00328497	0.00195717	0.0275945	0.00372447	0.00312134	0.040192
hsa00310	Lysine degradation	abpilpta	0.0437844	0.0350811	0.0402919	0.0196107	0.00365637	0.00769846
hsa00310	Lysine degradation	alb	0.0449624	0.0404207	0.0467906	0.0208894	0.00451524	0.00919816
hsa00310	Lysine degradation	bicepsskin	0.0486211	0.0303541	0.0408918	0.0211864	0.00912522	0.0244951
hsa05144	Malaria	hba1c	0.0310219	0.0176388	0.0329934	0.0157111	0.000348535	0.00189962
hsa04950	Maturity onset diabetes of the young	subscapskin	0.0373283	0.00230647	0.00729854	0.0242153	0.00938088	0.024995
hsa04916	Melanogenesis	avdbp	0.0122827	0.00166063	0.00989802	0.00711728	0.00260188	0.0216957
hsa01100	Metabolic pathways	alb	0.0209187	0.00696532	0.020096	0.00516578	0.00484898	0.0478904
hsa00980	Metabolism of xenobiotics by cytochrome P450	alb	0.0171344	0.00589051	0.0222955	0.00819564	7.39864e-06	0.00089982
hsa00980	Metabolism of xenobiotics by cytochrome P450	fvc	0.0167587	0.00931682	0.0255949	0.00704855	0.00531308	0.0359928
hsa04150	mTOR signaling pathway	alb	0.0217608	0.0172574	0.0332933	0.0144516	0.0105855	0.030194
hsa04650	Natural killer cell mediated cytotoxicity	folate	0.0192463	0.00760494	0.0207958	0.0105129	0.000613585	0.00759848
hsa04722	Neurotrophin signaling pathway	abpilpta	0.0159225	0.0054148	0.0172965	0.00750228	0.00707668	0.0487902
hsa04722	Neurotrophin signaling pathway	vwf	0.0172704	0.00315473	0.0119976	0.0092489	0.00334656	0.0242951
hsa00510	N-Glycan biosynthesis	GammaGTUL	0.0207715	0.00118783	0.00419916	0.0237751	0.018741	0.0480904
hsa00510	N-Glycan biosynthesis	GPTUL	0.0221135	0.000333363	0.00159968	0.0140653	0.00105337	0.00319936
hsa00910	Nitrogen metabolism	cortisol1	0.0344596	0.0119507	0.039792	0.0131146	0.00391337	0.0179964
hsa00910	Nitrogen metabolism	cortisol2	0.0344596	0.0119507	0.039792	0.0131146	0.00391337	0.0179964
hsa00910	Nitrogen metabolism	hdl	0.0328367	0.00226097	0.00989802	0.0128801	0.000779383	0.00439912
hsa00910	Nitrogen metabolism	height	0.0311838	0.0118227	0.0383923	0.0123583	0.00413122	0.0139972
hsa04621	NOD-like receptor signaling pathway	ddimer	0.0716857	0.000768242	0.00069986	0.020817	0.00548619	0.0120976
hsa04621	NOD-like receptor signaling pathway	fev	0.0679554	0.0541165	0.0424915	0.0301305	0.0015627	0.00479904
hsa04621	NOD-like receptor signaling pathway	fvc	0.0660302	0.0493651	0.044891	0.0313513	0.0115663	0.0246951
hsa03450	Non-homologous end-joining	vwf	0.0313572	0.00809442	0.0475905	0.0201668	0.00388093	0.0260948
hsa04330	Notch signaling pathway	bicepsskin	0.0218464	0.000164839	0.00089982	0.0106561	0.00129127	0.00789842
hsa04330	Notch signaling pathway	waisthip	0.0209505	0.0039589	0.0104979	0.0215891	0.0173124	0.0482903
hsa03420	Nucleotide excision repair	fexpratio	0.0482166	0.0279059	0.0361928	0.0331984	0.0200157	0.0391922
hsa00514	O-Mannosyl glycan biosynthesis	alb	0.00770631	7.48802e-05	0.00289942	0.00575782	1.54891e-05	0.0014997
hsa00670	One carbon pool by folate	abpilpta	0.0278382	0.0108372	0.045091	0.0152557	0.00494246	0.0322935
hsa00670	One carbon pool by folate	bicepsskin	0.0292863	0.00964894	0.0478904	0.0165315	0.00428583	0.0307938
hsa00670	One carbon pool by folate	GammaGTUL	0.0257834	0.00959723	0.0455909	0.0153891	0.00466976	0.0322935
hsa00670	One carbon pool by folate	headcir	0.0272315	0.00161555	0.0105979	0.0157938	0.000924652	0.00779844
hsa04114	Oocyte meiosis	abpildfa	0.0170633	0.000111087	0.00019996	0.0157589	0.00417851	0.0172965
hsa04114	Oocyte meiosis	abpirpta	0.0173455	5.32892e-05	0.0004999	0.0127157	0.000922036	0.00619876
hsa04114	Oocyte meiosis	avdbp	0.0173455	0.0157344	0.0434913	0.013503	0.00770887	0.0306939
hsa04114	Oocyte meiosis	calcium	0.0185098	0.0163245	0.0457908	0.0128429	0.0103132	0.0374925
hsa04115	p53 signaling pathway	ldl	0.03304	0.00624684	0.00859828	0.0203834	0.000222611	0.00039992
hsa04115	p53 signaling pathway	pef	0.0506673	0.00188115	0.0029994	0.0264835	0.0262168	0.04979
hsa05012	Parkinson's disease	abpirpta	0.09699	0.0502771	0.0253949	0.0636011	0.042751	0.035093
hsa05200	Pathways in cancer	cortisol1	0.00690028	0.00205271	0.0195961	0.00235787	0.000338901	0.014997
hsa05200	Pathways in cancer	cortisol2	0.00690028	0.00205271	0.0195961	0.00235787	0.000338901	0.014997
hsa00040	Pentose and glucuronate interconversions	alb	0.00883274	3.16784e-06	0.00089982	0.0044118	2.21122e-06	0.00079984
hsa00030	Pentose phosphate pathway	Rate	0.0135439	0.00419461	0.024895	0.0262387	0.00325449	0.0131974
hsa04145	Phagosome	waisthip	0.0406068	0.00975281	0.0108978	0.017403	0.00671117	0.0241952
hsa00860	Porphyrin and chlorophyll metabolism	alb	0.00977403	0.00145294	0.0126975	0.00846054	0.00548615	0.0380924
hsa03320	PPAR signaling pathway	fexpratio	0.0339967	0.0286816	0.0445911	0.016005	6.53951e-05	0.00059988
hsa00120	Primary bile acid biosynthesis	fev	0.0145251	0.00355486	0.0186963	0.0123823	0.00346004	0.0155969
hsa04914	Progesterone-mediated oocyte maturation	abpilpta	0.015554	0.00377107	0.0204959	0.0108524	0.00949156	0.0410918
hsa00640	Propanoate metabolism	alb	0.0227041	0.0142241	0.0396921	0.00807779	0.00338197	0.0194961
hsa00640	Propanoate metabolism	ddimer	0.0221329	0.000642314	0.00339932	0.00790269	0.000786055	0.00689862
hsa00640	Propanoate metabolism	Rate	0.0214331	0.0025309	0.00909818	0.00736488	0.000141816	0.00139972
hsa05215	Prostate cancer	abpilba	0.0152188	0.00620777	0.0258948	0.0111017	0.00237008	0.0157968
hsa04974	Protein digestion and absorption	weight	0.00834703	0.00800751	0.0484903	0.00433953	0.000355157	0.00989802
hsa03060	Protein export	pef	0.0494838	0.0171809	0.0323935	0.038812	0.00365546	0.0106979
hsa04141	Protein processing in endoplasmic reticulum	hba1c	0.0468793	0.027286	0.0295941	0.0240156	0.00258287	0.00739852
hsa00230	Purine metabolism	abpirpta	0.0136585	0.00612492	0.0264947	0.00685225	0.00623702	0.0472905
hsa00240	Pyrimidine metabolism	alb	0.0538816	0.0365618	0.0402919	0.0262649	0.00301327	0.00879824
hsa00620	Pyruvate metabolism	headcir	0.0207824	0.00912981	0.0176965	0.0271877	0.00613666	0.0135973
hsa04140	Regulation of autophagy	UreamgdL	0.0363	0.00217204	0.0074985	0.0253239	0.00365849	0.0120976
hsa05211	Renal cell carcinoma	glucose	0.0152184	0.00829965	0.0275945	0.00976654	0.0025025	0.0160968
hsa00830	Retinol metabolism	alb	0.00950316	3.24106e-05	0.00139972	0.00903434	9.04235e-05	0.00289942
hsa05131	Shigellosis	abpilpta	0.0286683	0.0090466	0.0167966	0.0185525	0.0139085	0.0317936
hsa05131	Shigellosis	weight	0.0314959	0.00692867	0.0146971	0.018028	0.00948587	0.0319936
hsa05222	Small cell lung cancer	weight	0.0111157	0.00392932	0.0218956	0.00831331	0.00209474	0.0203959
hsa04130	SNARE interactions in vesicular transport	weight	0.0235747	0.00821537	0.0179964	0.0302098	0.0134955	0.0429914
hsa05150	Staphylococcus aureus infection	alb	0.0293567	0.0204646	0.0321936	0.00779929	0.00143149	0.0119976
hsa05150	Staphylococcus aureus infection	waistheight	0.0288675	0.00461019	0.0109978	0.0122968	0.000833158	0.0110978
hsa00500	Starch and sucrose metabolism	alb	0.00745731	0.000464476	0.00609878	0.00471257	1.57172e-05	0.0009998
hsa00100	Steroid biosynthesis	fexpratio	0.025747	0.00688814	0.0144971	0.020534	0.00111135	0.00359928
hsa00140	Steroid hormone biosynthesis	alb	0.0150644	8.61031e-05	0.00159968	0.00785022	0.000653154	0.00939812
hsa05322	Systemic lupus erythematosus	pef	0.0319585	0.0208618	0.0383923	0.012841	1.43691e-05	0.00409918
hsa04742	Taste transduction	abpilpta	0.0151017	0.00897033	0.0269946	0.0124978	0.00868509	0.0360928
hsa04742	Taste transduction	creatinine	0.0133191	6.33218e-05	0.0004999	0.0104181	1.55969e-06	9.998e-05
hsa00730	Thiamine metabolism	abpi	0.00578695	0	9.998e-05	0.021925	0.000866255	0.0330934
hsa05216	Thyroid cancer	abpi	0.0176232	3.8555e-05	0.00109978	0.0126536	0.00109791	0.00979804
hsa05216	Thyroid cancer	abpilpta	0.0183919	0.0101079	0.0322935	0.0137612	0.00668715	0.0333933
hsa05216	Thyroid cancer	calcium	0.0191221	0.00768438	0.0340932	0.0142756	0.00582658	0.0346931
hsa04530	Tight junction	hba1c	0.00746744	0.0006264	0.00859828	0.00408799	0.00139488	0.0244951
hsa00380	Tryptophan metabolism	ddimer	0.0261044	0.000250296	0.00069986	0.0147827	0.00236077	0.00819836
hsa04940	Type I diabetes mellitus	calcium	0.0310087	0.00361523	0.0105979	0.00865557	0.000340799	0.00979804
hsa04940	Type I diabetes mellitus	GammaGTUL	0.0267455	0.000967008	0.00179964	0.00787647	0.000379056	0.0115977
hsa04940	Type I diabetes mellitus	pef	0.0268318	0.00314035	0.00969806	0.00735909	1.26124e-05	0.00239952
hsa04120	Ubiquitin mediated proteolysis	b12	0.0272552	0.00532529	0.0111978	0.0248032	0.00617066	0.0153969
hsa04120	Ubiquitin mediated proteolysis	ddimer	0.031357	0.00232904	0.0044991	0.0247236	0.015186	0.0296941
hsa00280	Valine, leucine and isoleucine degradation	ddimer	0.0152552	0.00722834	0.0209958	0.0165915	0.0107927	0.0330934
hsa00280	Valine, leucine and isoleucine degradation	uricacid	0.0263953	0.020483	0.0431914	0.0152763	0.0120137	0.0313937
hsa04270	Vascular smooth muscle contraction	glucose	0.00456322	5.09267e-05	0.00179964	0.00264725	0.00104394	0.0264947
hsa04270	Vascular smooth muscle contraction	height	0.00524239	0.0033742	0.0362927	0.0033178	0.00257598	0.0406919
hsa04270	Vascular smooth muscle contraction	triglycerides	0.00419609	0.0010868	0.0189962	0.00288457	0.0012621	0.0290942
hsa04962	Vasopressin-regulated water reabsorption	abpildfa	0.0175661	0.00198483	0.00509898	0.014195	0.0073186	0.0253949
hsa04370	VEGF signaling pathway	abpildfa	0.0311111	0.026212	0.044791	0.0140297	0.00541025	0.0236953
hsa05416	Viral myocarditis	fexpratio	0.0142994	0.00351523	0.0154969	0.00648044	1.80301e-05	0.00139972
hsa05416	Viral myocarditis	pef	0.0138423	0.00761056	0.025095	0.00585009	0.000534373	0.00979804
hsa00750	Vitamin B6 metabolism	b12	0.0286001	0.00259967	0.0406919	0.0116326	0.00132775	0.0177964
